# Supplementary material for: Dichlorido(5,10,15,20-tetra­phenyl­porphyrinato-κ4 N)anti­mony(V) hemi{di-μ-chlorido-bis­[trichloridoanti­monate(III)]} dichloro­methane monosolvate
Source: Acta Crystallogr Sect E Struct Rep Online. 2012 May 2;68(Pt 6):m717–8. doi: 10.1107/S1600536812018351 (PMC3379064; doi:10.1107/S1600536812018351)
Supplement: Supplementary file 1 [file e-68-0m717-sup1.cif]

##############################################################################
#                                                                            #
# This CIF contains the data in a paper accepted for publication in          #
# Acta Crystallographica Section E. It conforms to the requirements of       #
# Notes for Authors for Acta Crystallographica Section E, and has been       #
# peer reviewed under the auspices of the IUCr Commission on Journals.       #
#                                                                            #
# Full details of the Crystallographic Information File format               #
# are given in the paper "The Crystallographic Information File (CIF):       #
# a New Standard Archive File for Crystallography" by S. R. Hall, F. H.      #
# Allen and I. D. Brown [Acta Cryst. (1991), A47, 655-685].                  #
#                                                                            #
# The current version of the core CIF dictionary is obtainable from          #
# ftp://ftp.iucr.org/pub/cif_core.dic.                                       #
#                                                                            #
# Software is freely available for graphical display of the structure(s)     #
# in this CIF. For information consult the CIF software page                 #
# http://www.iucr.org/resources/cif/software.                                #
#                                                                            #
# This file may be used for bona fide research purposes within the           #
# scientific community so long as proper attribution is given to the journal # 
# article from which it was obtained.                                        #
#                                                                            #
##############################################################################
data_global
_audit_creation_method     SHELXL-97
_journal_date_recd_electronic     2012-04-19
_journal_date_accepted     2012-04-24
_journal_name_full     'Acta Crystallographica, Section E'
_journal_year     2012
_journal_volume     68
_journal_issue      6
_journal_page_first     m717
_journal_page_last     m718
_journal_paper_category     QM
_journal_paper_doi     10.1107/S1600536812018351
_journal_coeditor_code     GK2479
_publ_contact_author
;
    'Habib Nasri'
D\'epartement de Chimie
Facult\'e des Sciences de Monastir
Universit\'e de Monastir
Avenue de l'Environnement
5019 Monastir
Tunisia
;
_publ_contact_author_email     ' hnasri1@gmail.com '
_publ_contact_author_fax     '(216) 273 500 278 '
_publ_contact_author_phone     ?
_publ_section_title
;
Dichlorido(5,10,15,20-tetraphenylporphyrinato-\k^4^<i>N</i>)antimony(V)
hemi{di-\m-chlorido-bis[trichloridoantimonate(III)]} dichloromethane
monosolvate
;
loop_
    _publ_author_name
    _publ_author_address
    'Soury, Raoudha'
;
D\'epartement de Chimie
Facult\'e des Sciences de Monastir
Universit\'e de Monastir
Avenue de l'Environnement
5019 Monastir
Tunisia
;
    'Belkhiria, Mohamed Sahah'
;
D\'epartement de Chimie
Facult\'e des Sciences de Monastir
Universit\'e de Monastir
Avenue de l'Environnement
5019 Monastir
Tunisia
;
    'Nasri, Habib'
;
D\'epartement de Chimie
Facult\'e des Sciences de Monastir
Universit\'e de Monastir
Avenue de l'Environnement
5019 Monastir
Tunisia
;
    'Parvez, Masood'
;
Department of Chemistry
The University of Calgary
2500 University Drive NW
Calgary
Alberta
Canada T2N 1N4
;
_publ_section_synopsis     .
data_I
_chemical_name_systematic
;
Dichlorido(5,10,15,20-tetraphenylporphyrinato-\k^4^<i>N</i>)antimony(V)
hemi{di-\m-chlorido-bis[trichloridoantimonate(III)]} dichloromethane
monosolvate
;
_chemical_name_common     ?
_chemical_formula_moiety     'C44 H28 Cl2 N4 Sb +, Cl4 Sb -, C H2 Cl2'
_chemical_formula_sum     'C45 H30 Cl8 N4 Sb2'
_chemical_formula_iupac     '[Sb (C44 H28 N4) Cl2] [Sb2 Cl8]0.5, C H2 Cl2'
_chemical_formula_weight     1153.83
_chemical_melting_point     ?
_symmetry_cell_setting     triclinic
_symmetry_space_group_name_H-M     'P -1'
_symmetry_space_group_name_Hall     '-P 1'
loop_
    _symmetry_equiv_pos_as_xyz
    'x, y, z'
    '-x, -y, -z'
_cell_length_a     11.4488(2)
_cell_length_b     13.3868(3)
_cell_length_c     15.9828(3)
_cell_angle_alpha     68.3485(10)
_cell_angle_beta     78.4895(13)
_cell_angle_gamma     89.8390(12)
_cell_volume     2224.20(8)
_cell_formula_units_Z     2
_cell_measurement_reflns_used     12653
_cell_measurement_theta_min     1.00
_cell_measurement_theta_max     30.03
_cell_measurement_temperature     173(2)
_exptl_crystal_description     'prism'
_exptl_crystal_colour     'purple'
_exptl_crystal_size_max     0.16
_exptl_crystal_size_mid     0.14
_exptl_crystal_size_min     0.11
_exptl_crystal_density_diffrn     1.723
_exptl_crystal_density_meas     ?
_exptl_crystal_density_method     'not measured'
_exptl_crystal_F_000     1132
_exptl_absorpt_coefficient_mu     1.734
_exptl_absorpt_correction_type     multi-scan
_exptl_absorpt_process_details     '(<i>SORTAV</i>; Blessing, 1997)'
_exptl_absorpt_correction_T_min     0.7689
_exptl_absorpt_correction_T_max     0.8322
_exptl_special_details     ?
_diffrn_ambient_temperature     173(2)
_diffrn_radiation_type     MoK\a
_diffrn_radiation_wavelength     0.71073
_diffrn_radiation_source     'fine-focus sealed tube'
_diffrn_radiation_monochromator     graphite
_diffrn_measurement_device_type     'Nonius KappaCCD'
_diffrn_measurement_method     '\w and \f scans'
_diffrn_detector_area_resol_mean     ?
_diffrn_reflns_number     23249
_diffrn_reflns_av_R_equivalents     0.0394
_diffrn_reflns_av_sigmaI/netI     0.0472
_diffrn_reflns_theta_min     2.36
_diffrn_reflns_theta_max     30.03
_diffrn_reflns_theta_full     25.00
_diffrn_measured_fraction_theta_max     0.993
_diffrn_measured_fraction_theta_full     0.996
_diffrn_reflns_limit_h_min     -16
_diffrn_reflns_limit_h_max     16
_diffrn_reflns_limit_k_min     -18
_diffrn_reflns_limit_k_max     18
_diffrn_reflns_limit_l_min     -22
_diffrn_reflns_limit_l_max     22
_diffrn_standards_number     0
_diffrn_standards_interval_count     0
_diffrn_standards_interval_time     0
_diffrn_standards_decay_%     .
_refine_special_details
;
Refinement of <i>F</i>^2^ against ALL reflections. The weighted <i>R</i>-factor
<i>wR</i> and goodness of fit <i>S</i> are based on <i>F</i>^2^, conventional
<i>R</i>-factors <i>R</i> are based on <i>F</i>, with <i>F</i> set to zero for
negative <i>F</i>^2^. The threshold expression of <i>F</i>^2^ >
\s(<i>F</i>^2^) is used only for calculating <i>R</i>-factors(gt) <i>etc</i>.
and is not relevant to the choice of reflections for refinement.
<i>R</i>-factors based on <i>F</i>^2^ are statistically about twice as large
as those based on <i>F</i>, and <i>R</i>- factors based on ALL data will be
even larger.
;
_reflns_number_total     12918
_reflns_number_gt     10260
_reflns_threshold_expression     I>2sigma(I)
_refine_ls_structure_factor_coef     Fsqd
_refine_ls_matrix_type     full
_refine_ls_R_factor_all     0.0718
_refine_ls_R_factor_gt     0.0524
_refine_ls_wR_factor_gt     0.1017
_refine_ls_wR_factor_ref     0.1141
_refine_ls_goodness_of_fit_ref     1.107
_refine_ls_restrained_S_all     1.107
_refine_ls_number_reflns     12918
_refine_ls_number_parameters     539
_refine_ls_number_restraints     2
_refine_ls_hydrogen_treatment     constr
_refine_ls_weighting_scheme     calc
_refine_ls_weighting_details
        'calc w=1/[\s^2^(Fo^2^)+(0.0155P)^2^+10.1800P] where P=(Fo^2^+2Fc^2^)/3'
_atom_sites_solution_hydrogens     geom
_atom_sites_solution_primary     direct
_atom_sites_solution_secondary     difmap
_refine_ls_shift/su_max     0.000
_refine_ls_shift/su_mean     0.000
_refine_diff_density_max     1.359
_refine_diff_density_min     -0.878
_refine_ls_extinction_method     none
_refine_ls_extinction_coef     ?
loop_
    _atom_type_symbol
    _atom_type_description
    _atom_type_scat_dispersion_real
    _atom_type_scat_dispersion_imag
    _atom_type_scat_source
    'C' 'C' 0.0033 0.0016
                         'International Tables Vol C Tables 4.2.6.8 and 6.1.1.4'
    'H' 'H' 0.0000 0.0000
                         'International Tables Vol C Tables 4.2.6.8 and 6.1.1.4'
    'N' 'N' 0.0061 0.0033
                         'International Tables Vol C Tables 4.2.6.8 and 6.1.1.4'
    'Sb' 'Sb' -0.5866 1.5461
                         'International Tables Vol C Tables 4.2.6.8 and 6.1.1.4'
    'Cl' 'Cl' 0.1484 0.1585
                         'International Tables Vol C Tables 4.2.6.8 and 6.1.1.4'
_computing_data_collection     'COLLECT (Hooft, 1998)'
_computing_cell_refinement     'DENZO (Otwinowski & Minor, 1997)'
_computing_data_reduction     'SCALEPACK (Otwinowski & Minor, 1997)'
_computing_structure_solution     'SHELXS97 (Sheldrick, 2008)'
_computing_structure_refinement     'SHELXL97 (Sheldrick, 2008)'
_computing_molecular_graphics     'ORTEP-3 for Windows (Farrugia, 1997)'
_computing_publication_material     'SHELXL97 (Sheldrick, 2008)'
loop_
    _atom_site_type_symbol
    _atom_site_label
    _atom_site_fract_x
    _atom_site_fract_y
    _atom_site_fract_z
    _atom_site_U_iso_or_equiv
    _atom_site_adp_type
    _atom_site_calc_flag
    _atom_site_refinement_flags
    _atom_site_occupancy
    _atom_site_symmetry_multiplicity
    _atom_site_disorder_assembly
    _atom_site_disorder_group
    Sb Sb1 0.19406(2) 0.81202(2) 0.391980(18) 0.02197(6) Uani d . 1 1 . .
    Cl Cl1 0.39134(10) 0.85408(9) 0.30705(8) 0.0336(2) Uani d . 1 1 . .
    Cl Cl2 -0.00618(10) 0.76926(10) 0.47554(8) 0.0357(2) Uani d . 1 1 . .
    N N1 0.2512(3) 0.7233(3) 0.5110(2) 0.0259(7) Uani d . 1 1 . .
    N N2 0.2016(3) 0.9478(3) 0.4235(2) 0.0272(7) Uani d . 1 1 . .
    N N3 0.1322(3) 0.9002(3) 0.2750(2) 0.0240(7) Uani d . 1 1 . .
    N N4 0.1836(3) 0.6755(3) 0.3622(2) 0.0243(7) Uani d . 1 1 . .
    C C1 0.2658(4) 0.6134(3) 0.5422(3) 0.0262(8) Uani d . 1 1 . .
    C C2 0.3058(4) 0.5848(4) 0.6263(3) 0.0286(9) Uani d . 1 1 . .
    H H2 0.3238 0.5148 0.6626 0.034 Uiso calc R 1 1 . .
    C C3 0.3138(4) 0.6747(4) 0.6458(3) 0.0287(9) Uani d . 1 1 . .
    H H3 0.3371 0.6783 0.6985 0.034 Uiso calc R 1 1 . .
    C C4 0.2811(4) 0.7629(3) 0.5735(3) 0.0253(8) Uani d . 1 1 . .
    C C5 0.2790(4) 0.8702(3) 0.5671(3) 0.0266(8) Uani d . 1 1 . .
    C C6 0.2452(4) 0.9557(3) 0.4963(3) 0.0270(8) Uani d . 1 1 . .
    C C7 0.2509(4) 1.0658(4) 0.4858(3) 0.0304(9) Uani d . 1 1 . .
    H H7 0.2770 1.0940 0.5260 0.036 Uiso calc R 1 1 . .
    C C8 0.2125(4) 1.1233(3) 0.4082(3) 0.0296(9) Uani d . 1 1 . .
    H H8 0.2079 1.1992 0.3843 0.036 Uiso calc R 1 1 . .
    C C9 0.1799(4) 1.0505(3) 0.3684(3) 0.0256(8) Uani d . 1 1 . .
    C C10 0.1358(4) 1.0794(3) 0.2878(3) 0.0249(8) Uani d . 1 1 . .
    C C11 0.1119(4) 1.0082(3) 0.2460(3) 0.0258(8) Uani d . 1 1 . .
    C C12 0.0682(4) 1.0363(4) 0.1634(3) 0.0307(9) Uani d . 1 1 . .
    H H12 0.0453 1.1053 0.1293 0.037 Uiso calc R 1 1 . .
    C C13 0.0652(4) 0.9476(3) 0.1418(3) 0.0298(9) Uani d . 1 1 . .
    H H13 0.0400 0.9435 0.0899 0.036 Uiso calc R 1 1 . .
    C C14 0.1066(4) 0.8609(3) 0.2112(3) 0.0256(8) Uani d . 1 1 . .
    C C15 0.1176(4) 0.7562(3) 0.2139(3) 0.0255(8) Uani d . 1 1 . .
    C C16 0.1496(4) 0.6704(3) 0.2858(3) 0.0255(8) Uani d . 1 1 . .
    C C17 0.1498(4) 0.5608(3) 0.2936(3) 0.0293(9) Uani d . 1 1 . .
    H H17 0.1296 0.5340 0.2506 0.035 Uiso calc R 1 1 . .
    C C18 0.1835(4) 0.5014(3) 0.3726(3) 0.0287(9) Uani d . 1 1 . .
    H H18 0.1909 0.4259 0.3948 0.034 Uiso calc R 1 1 . .
    C C19 0.2061(4) 0.5728(3) 0.4167(3) 0.0258(8) Uani d . 1 1 . .
    C C20 0.2459(4) 0.5441(3) 0.4992(3) 0.0252(8) Uani d . 1 1 . .
    C C21 0.3151(4) 0.8937(3) 0.6438(3) 0.0270(8) Uani d . 1 1 . .
    C C22 0.4299(4) 0.8783(4) 0.6590(4) 0.0361(10) Uani d . 1 1 . .
    H H22 0.4882 0.8585 0.6178 0.043 Uiso calc R 1 1 . .
    C C23 0.4598(5) 0.8918(4) 0.7342(4) 0.0440(12) Uani d . 1 1 . .
    H H23 0.5382 0.8795 0.7450 0.053 Uiso calc R 1 1 . .
    C C24 0.3777(5) 0.9226(4) 0.7931(4) 0.0431(12) Uani d . 1 1 . .
    H H24 0.3992 0.9323 0.8441 0.052 Uiso calc R 1 1 . .
    C C25 0.2630(5) 0.9394(4) 0.7781(3) 0.0379(11) Uani d . 1 1 . .
    H H25 0.2058 0.9606 0.8190 0.046 Uiso calc R 1 1 . .
    C C26 0.2313(4) 0.9255(4) 0.7031(3) 0.0321(9) Uani d . 1 1 . .
    H H26 0.1527 0.9377 0.6926 0.039 Uiso calc R 1 1 . .
    C C27 0.1143(4) 1.1961(3) 0.2426(3) 0.0261(8) Uani d . 1 1 . .
    C C28 0.0235(4) 1.2411(4) 0.2842(3) 0.0314(9) Uani d . 1 1 . .
    H H28 -0.0265 1.1978 0.3415 0.038 Uiso calc R 1 1 . .
    C C29 0.0046(5) 1.3490(4) 0.2429(4) 0.0373(10) Uani d . 1 1 . .
    H H29 -0.0579 1.3798 0.2718 0.045 Uiso calc R 1 1 . .
    C C30 0.0776(5) 1.4120(4) 0.1590(3) 0.0357(10) Uani d . 1 1 . .
    H H30 0.0638 1.4856 0.1299 0.043 Uiso calc R 1 1 . .
    C C31 0.1697(5) 1.3683(4) 0.1180(3) 0.0351(10) Uani d . 1 1 . .
    H H31 0.2206 1.4122 0.0614 0.042 Uiso calc R 1 1 . .
    C C32 0.1887(4) 1.2595(4) 0.1592(3) 0.0306(9) Uani d . 1 1 . .
    H H32 0.2519 1.2290 0.1306 0.037 Uiso calc R 1 1 . .
    C C33 0.0998(4) 0.7337(3) 0.1318(3) 0.0268(8) Uani d . 1 1 . .
    C C34 -0.0139(5) 0.7177(4) 0.1182(3) 0.0368(10) Uani d . 1 1 . .
    H H34 -0.0826 0.7209 0.1615 0.044 Uiso calc R 1 1 . .
    C C35 -0.0268(5) 0.6970(4) 0.0412(3) 0.0398(11) Uani d . 1 1 . .
    H H35 -0.1044 0.6856 0.0321 0.048 Uiso calc R 1 1 . .
    C C36 0.0729(5) 0.6929(4) -0.0218(3) 0.0401(11) Uani d . 1 1 . .
    H H36 0.0637 0.6808 -0.0752 0.048 Uiso calc R 1 1 . .
    C C37 0.1852(5) 0.7062(4) -0.0079(3) 0.0393(11) Uani d . 1 1 . .
    H H37 0.2534 0.7008 -0.0506 0.047 Uiso calc R 1 1 . .
    C C38 0.1995(4) 0.7276(4) 0.0688(3) 0.0341(10) Uani d . 1 1 . .
    H H38 0.2774 0.7380 0.0778 0.041 Uiso calc R 1 1 . .
    C C39 0.2740(4) 0.4298(3) 0.5425(3) 0.0265(8) Uani d . 1 1 . .
    C C40 0.3759(5) 0.3939(4) 0.5034(3) 0.0389(11) Uani d . 1 1 . .
    H H40 0.4260 0.4414 0.4479 0.047 Uiso calc R 1 1 . .
    C C41 0.4054(5) 0.2898(4) 0.5442(4) 0.0423(12) Uani d . 1 1 . .
    H H41 0.4756 0.2661 0.5166 0.051 Uiso calc R 1 1 . .
    C C42 0.3337(5) 0.2193(4) 0.6252(3) 0.0350(10) Uani d . 1 1 . .
    H H42 0.3551 0.1480 0.6538 0.042 Uiso calc R 1 1 . .
    C C43 0.2311(5) 0.2538(4) 0.6636(3) 0.0382(11) Uani d . 1 1 . .
    H H43 0.1807 0.2056 0.7185 0.046 Uiso calc R 1 1 . .
    C C44 0.2004(4) 0.3587(4) 0.6226(3) 0.0360(10) Uani d . 1 1 . .
    H H44 0.1291 0.3818 0.6495 0.043 Uiso calc R 1 1 . .
    Sb Sb2 0.45664(3) 0.49913(3) 0.13589(2) 0.03362(8) Uani d . 1 1 . .
    Cl Cl3 0.40659(12) 0.35145(11) 0.29044(9) 0.0423(3) Uani d . 1 1 . .
    Cl Cl4 0.51472(12) 0.65789(11) -0.03735(9) 0.0445(3) Uani d . 1 1 . .
    Cl Cl5 0.46102(15) 0.63146(12) 0.20610(10) 0.0540(4) Uani d . 1 1 . .
    Cl Cl6 0.66450(11) 0.48218(12) 0.12742(8) 0.0462(3) Uani d . 1 1 . .
    C C45 0.6101(7) 0.8636(5) 0.0311(4) 0.0613(17) Uani d D 1 1 A 1
    H H45A 0.5315 0.8639 0.0703 0.074 Uiso calc PR 0.901(13) 1 B 1
    H H45B 0.6167 0.7909 0.0287 0.074 Uiso calc PR 0.901(13) 1 B 1
    Cl Cl7 0.6184(2) 0.9600(3) -0.08155(17) 0.0540(7) Uani d P 0.901(13) 1 A 1
    Cl Cl8 0.7249(3) 0.8909(4) 0.0805(2) 0.0829(11) Uani d P 0.901(13) 1 A 1
    Cl Cl7' 0.622(2) 0.9865(17) -0.0659(15) 0.0540(7) Uani d PD 0.099(13) 1 B 2
    Cl Cl8' 0.7452(17) 0.850(4) 0.067(2) 0.0829(11) Uani d PD 0.099(13) 1 B 2
    C C45' 0.6101(7) 0.8636(5) 0.0311(4) 0.0613(17) Uani d P 0.00 1 B 2
    H H45C 0.5447 0.8644 0.0817 0.074 Uiso calc PR 0.099(13) 1 B 2
    H H45D 0.5919 0.8021 0.0142 0.074 Uiso calc PR 0.099(13) 1 B 2
loop_
    _atom_site_aniso_label
    _atom_site_aniso_U_11
    _atom_site_aniso_U_22
    _atom_site_aniso_U_33
    _atom_site_aniso_U_12
    _atom_site_aniso_U_13
    _atom_site_aniso_U_23
    Sb1 0.02829(13) 0.01925(12) 0.01937(12) 0.00203(9) -0.00664(10) -0.00761(9)
    Cl1 0.0301(5) 0.0343(6) 0.0330(5) -0.0004(4) -0.0046(4) -0.0099(4)
    Cl2 0.0309(5) 0.0426(6) 0.0319(5) -0.0004(5) -0.0009(4) -0.0151(5)
    N1 0.0353(19) 0.0220(17) 0.0222(16) 0.0030(14) -0.0101(14) -0.0083(13)
    N2 0.0375(19) 0.0213(17) 0.0266(17) 0.0043(14) -0.0121(15) -0.0108(14)
    N3 0.0327(18) 0.0194(16) 0.0205(15) 0.0027(13) -0.0084(14) -0.0067(13)
    N4 0.0320(18) 0.0200(16) 0.0222(16) 0.0020(13) -0.0090(14) -0.0078(13)
    C1 0.031(2) 0.023(2) 0.0244(19) 0.0020(16) -0.0070(16) -0.0079(16)
    C2 0.037(2) 0.025(2) 0.0239(19) 0.0032(17) -0.0099(17) -0.0074(16)
    C3 0.035(2) 0.030(2) 0.0212(19) -0.0002(17) -0.0061(17) -0.0086(16)
    C4 0.029(2) 0.025(2) 0.0225(18) -0.0004(16) -0.0062(16) -0.0094(16)
    C5 0.027(2) 0.029(2) 0.0248(19) 0.0000(16) -0.0055(16) -0.0113(17)
    C6 0.034(2) 0.028(2) 0.0225(19) 0.0032(17) -0.0071(17) -0.0136(16)
    C7 0.038(2) 0.029(2) 0.030(2) 0.0048(18) -0.0111(19) -0.0167(18)
    C8 0.038(2) 0.020(2) 0.033(2) 0.0037(17) -0.0095(19) -0.0118(17)
    C9 0.033(2) 0.0184(18) 0.0237(19) 0.0029(15) -0.0036(16) -0.0076(15)
    C10 0.029(2) 0.0212(19) 0.0224(18) 0.0035(15) -0.0033(16) -0.0068(15)
    C11 0.034(2) 0.0215(19) 0.0228(18) 0.0043(16) -0.0084(17) -0.0084(15)
    C12 0.037(2) 0.028(2) 0.025(2) 0.0036(18) -0.0089(18) -0.0063(17)
    C13 0.039(2) 0.027(2) 0.025(2) 0.0018(18) -0.0130(18) -0.0084(17)
    C14 0.029(2) 0.025(2) 0.0214(18) -0.0004(16) -0.0064(16) -0.0076(15)
    C15 0.029(2) 0.027(2) 0.0243(19) 0.0015(16) -0.0072(16) -0.0132(16)
    C16 0.033(2) 0.024(2) 0.0200(18) 0.0016(16) -0.0053(16) -0.0087(15)
    C17 0.041(2) 0.022(2) 0.027(2) 0.0014(17) -0.0115(18) -0.0099(16)
    C18 0.039(2) 0.0203(19) 0.026(2) -0.0012(17) -0.0053(18) -0.0082(16)
    C19 0.031(2) 0.0196(19) 0.0235(19) -0.0011(15) -0.0035(16) -0.0054(15)
    C20 0.029(2) 0.024(2) 0.0221(18) 0.0016(16) -0.0073(16) -0.0077(15)
    C21 0.035(2) 0.023(2) 0.027(2) 0.0002(16) -0.0129(17) -0.0109(16)
    C22 0.033(2) 0.039(3) 0.044(3) 0.0003(19) -0.013(2) -0.021(2)
    C23 0.047(3) 0.044(3) 0.053(3) 0.005(2) -0.030(3) -0.022(3)
    C24 0.063(3) 0.032(3) 0.041(3) -0.005(2) -0.026(3) -0.013(2)
    C25 0.049(3) 0.035(3) 0.030(2) -0.005(2) -0.005(2) -0.015(2)
    C26 0.035(2) 0.036(2) 0.028(2) -0.0016(19) -0.0078(18) -0.0158(19)
    C27 0.032(2) 0.0190(19) 0.0258(19) 0.0003(15) -0.0065(17) -0.0065(15)
    C28 0.036(2) 0.028(2) 0.028(2) 0.0003(18) -0.0014(18) -0.0105(17)
    C29 0.044(3) 0.028(2) 0.045(3) 0.010(2) -0.011(2) -0.020(2)
    C30 0.053(3) 0.019(2) 0.039(2) 0.0020(19) -0.023(2) -0.0088(18)
    C31 0.046(3) 0.030(2) 0.025(2) -0.007(2) -0.009(2) -0.0048(18)
    C32 0.036(2) 0.028(2) 0.027(2) 0.0014(18) -0.0071(18) -0.0089(17)
    C33 0.040(2) 0.0217(19) 0.0215(18) 0.0044(17) -0.0109(17) -0.0094(15)
    C34 0.042(3) 0.041(3) 0.033(2) 0.008(2) -0.013(2) -0.018(2)
    C35 0.051(3) 0.040(3) 0.040(3) 0.008(2) -0.026(2) -0.019(2)
    C36 0.063(3) 0.033(2) 0.031(2) 0.005(2) -0.020(2) -0.014(2)
    C37 0.054(3) 0.037(3) 0.028(2) 0.003(2) -0.007(2) -0.015(2)
    C38 0.038(2) 0.038(3) 0.029(2) 0.002(2) -0.0072(19) -0.0160(19)
    C39 0.034(2) 0.023(2) 0.0237(19) 0.0024(16) -0.0058(17) -0.0091(16)
    C40 0.042(3) 0.026(2) 0.037(2) 0.0006(19) 0.004(2) -0.0041(19)
    C41 0.044(3) 0.030(3) 0.045(3) 0.011(2) -0.002(2) -0.010(2)
    C42 0.048(3) 0.019(2) 0.035(2) 0.0048(19) -0.014(2) -0.0049(18)
    C43 0.044(3) 0.025(2) 0.034(2) -0.0027(19) -0.003(2) 0.0007(18)
    C44 0.038(2) 0.027(2) 0.032(2) 0.0016(19) 0.0034(19) -0.0037(18)
    Sb2 0.03456(16) 0.03641(17) 0.02708(15) 0.00119(13) -0.00417(12)
                                                                    -0.00997(12)
    Cl3 0.0442(7) 0.0393(7) 0.0340(6) 0.0009(5) -0.0017(5) -0.0064(5)
    Cl4 0.0468(7) 0.0399(7) 0.0398(6) 0.0030(5) -0.0068(5) -0.0082(5)
    Cl5 0.0687(9) 0.0444(8) 0.0462(7) -0.0090(7) 0.0052(7) -0.0228(6)
    Cl6 0.0370(6) 0.0648(9) 0.0278(5) 0.0030(6) -0.0052(5) -0.0079(6)
    C45 0.077(5) 0.052(4) 0.050(4) 0.002(3) -0.020(3) -0.010(3)
    Cl7 0.0503(8) 0.0634(13) 0.0424(9) 0.0025(9) -0.0132(7) -0.0114(9)
    Cl8 0.0929(16) 0.108(3) 0.0576(12) 0.0136(16) -0.0360(12) -0.0319(14)
    Cl7' 0.0503(8) 0.0634(13) 0.0424(9) 0.0025(9) -0.0132(7) -0.0114(9)
    Cl8' 0.0929(16) 0.108(3) 0.0576(12) 0.0136(16) -0.0360(12) -0.0319(14)
    C45' 0.077(5) 0.052(4) 0.050(4) 0.002(3) -0.020(3) -0.010(3)
_geom_special_details
;
All e.s.d.'s (except the e.s.d. in the dihedral angle between two l.s. planes)
are estimated using the full covariance matrix. The cell e.s.d.'s are taken
into account individually in the estimation of e.s.d.'s in distances, angles
and torsion angles; correlations between e.s.d.'s in cell parameters are only
used when they are defined by crystal symmetry. An approximate (isotropic)
treatment of cell e.s.d.'s is used for estimating e.s.d.'s involving l.s.
planes.
;
loop_
    _geom_bond_atom_site_label_1
    _geom_bond_atom_site_label_2
    _geom_bond_site_symmetry_2
    _geom_bond_distance
    _geom_bond_publ_flag
    Sb1 N4 . 2.061(3) ?
    Sb1 N2 . 2.063(3) ?
    Sb1 N1 . 2.070(3) ?
    Sb1 N3 . 2.070(3) ?
    Sb1 Cl1 . 2.3410(11) ?
    Sb1 Cl2 . 2.3639(12) ?
    N1 C4 . 1.388(5) ?
    N1 C1 . 1.389(5) ?
    N2 C9 . 1.386(5) ?
    N2 C6 . 1.392(5) ?
    N3 C11 . 1.381(5) ?
    N3 C14 . 1.384(5) ?
    N4 C16 . 1.378(5) ?
    N4 C19 . 1.385(5) ?
    C1 C20 . 1.386(6) ?
    C1 C2 . 1.424(6) ?
    C2 C3 . 1.358(6) ?
    C2 H2 . 0.9500 ?
    C3 C4 . 1.425(6) ?
    C3 H3 . 0.9500 ?
    C4 C5 . 1.402(6) ?
    C5 C6 . 1.399(6) ?
    C5 C21 . 1.503(5) ?
    C6 C7 . 1.420(6) ?
    C7 C8 . 1.355(6) ?
    C7 H7 . 0.9500 ?
    C8 C9 . 1.431(6) ?
    C8 H8 . 0.9500 ?
    C9 C10 . 1.398(6) ?
    C10 C11 . 1.405(6) ?
    C10 C27 . 1.502(5) ?
    C11 C12 . 1.426(6) ?
    C12 C13 . 1.356(6) ?
    C12 H12 . 0.9500 ?
    C13 C14 . 1.435(6) ?
    C13 H13 . 0.9500 ?
    C14 C15 . 1.392(6) ?
    C15 C16 . 1.402(6) ?
    C15 C33 . 1.502(5) ?
    C16 C17 . 1.425(6) ?
    C17 C18 . 1.351(6) ?
    C17 H17 . 0.9500 ?
    C18 C19 . 1.431(6) ?
    C18 H18 . 0.9500 ?
    C19 C20 . 1.400(5) ?
    C20 C39 . 1.493(6) ?
    C21 C22 . 1.384(6) ?
    C21 C26 . 1.391(6) ?
    C22 C23 . 1.386(7) ?
    C22 H22 . 0.9500 ?
    C23 C24 . 1.368(8) ?
    C23 H23 . 0.9500 ?
    C24 C25 . 1.384(7) ?
    C24 H24 . 0.9500 ?
    C25 C26 . 1.394(6) ?
    C25 H25 . 0.9500 ?
    C26 H26 . 0.9500 ?
    C27 C28 . 1.380(6) ?
    C27 C32 . 1.393(6) ?
    C28 C29 . 1.386(6) ?
    C28 H28 . 0.9500 ?
    C29 C30 . 1.390(7) ?
    C29 H29 . 0.9500 ?
    C30 C31 . 1.374(7) ?
    C30 H30 . 0.9500 ?
    C31 C32 . 1.396(6) ?
    C31 H31 . 0.9500 ?
    C32 H32 . 0.9500 ?
    C33 C38 . 1.387(6) ?
    C33 C34 . 1.390(6) ?
    C34 C35 . 1.392(6) ?
    C34 H34 . 0.9500 ?
    C35 C36 . 1.380(8) ?
    C35 H35 . 0.9500 ?
    C36 C37 . 1.370(7) ?
    C36 H36 . 0.9500 ?
    C37 C38 . 1.397(6) ?
    C37 H37 . 0.9500 ?
    C38 H38 . 0.9500 ?
    C39 C40 . 1.382(6) ?
    C39 C44 . 1.389(6) ?
    C40 C41 . 1.377(6) ?
    C40 H40 . 0.9500 ?
    C41 C42 . 1.385(7) ?
    C41 H41 . 0.9500 ?
    C42 C43 . 1.374(7) ?
    C42 H42 . 0.9500 ?
    C43 C44 . 1.391(6) ?
    C43 H43 . 0.9500 ?
    C44 H44 . 0.9500 ?
    Sb2 Cl6 . 2.3715(13) ?
    Sb2 Cl5 . 2.4267(14) ?
    Sb2 Cl3 . 2.4851(13) ?
    Sb2 Cl4 . 2.7489(13) ?
    C45 Cl8 . 1.765(7) ?
    C45 Cl7 . 1.770(7) ?
    C45 H45A . 0.9900 ?
    C45 H45B . 0.9900 ?
loop_
    _geom_angle_atom_site_label_1
    _geom_angle_atom_site_label_2
    _geom_angle_atom_site_label_3
    _geom_angle_site_symmetry_1
    _geom_angle_site_symmetry_3
    _geom_angle
    _geom_angle_publ_flag
    N4 Sb1 N2 . . 178.95(15) ?
    N4 Sb1 N1 . . 89.96(13) ?
    N2 Sb1 N1 . . 89.82(13) ?
    N4 Sb1 N3 . . 90.17(13) ?
    N2 Sb1 N3 . . 90.02(13) ?
    N1 Sb1 N3 . . 178.45(14) ?
    N4 Sb1 Cl1 . . 90.38(11) ?
    N2 Sb1 Cl1 . . 90.66(11) ?
    N1 Sb1 Cl1 . . 91.30(11) ?
    N3 Sb1 Cl1 . . 90.24(10) ?
    N4 Sb1 Cl2 . . 89.01(11) ?
    N2 Sb1 Cl2 . . 89.95(11) ?
    N1 Sb1 Cl2 . . 89.48(11) ?
    N3 Sb1 Cl2 . . 88.98(10) ?
    Cl1 Sb1 Cl2 . . 179.01(4) ?
    C4 N1 C1 . . 108.2(3) ?
    C4 N1 Sb1 . . 126.0(3) ?
    C1 N1 Sb1 . . 125.8(3) ?
    C9 N2 C6 . . 107.8(3) ?
    C9 N2 Sb1 . . 125.4(3) ?
    C6 N2 Sb1 . . 126.2(3) ?
    C11 N3 C14 . . 108.3(3) ?
    C11 N3 Sb1 . . 126.1(3) ?
    C14 N3 Sb1 . . 125.5(3) ?
    C16 N4 C19 . . 108.4(3) ?
    C16 N4 Sb1 . . 125.7(3) ?
    C19 N4 Sb1 . . 125.9(3) ?
    C20 C1 N1 . . 126.3(4) ?
    C20 C1 C2 . . 126.0(4) ?
    N1 C1 C2 . . 107.6(4) ?
    C3 C2 C1 . . 108.2(4) ?
    C3 C2 H2 . . 125.9 ?
    C1 C2 H2 . . 125.9 ?
    C2 C3 C4 . . 108.3(4) ?
    C2 C3 H3 . . 125.9 ?
    C4 C3 H3 . . 125.9 ?
    N1 C4 C5 . . 126.2(4) ?
    N1 C4 C3 . . 107.6(4) ?
    C5 C4 C3 . . 126.2(4) ?
    C6 C5 C4 . . 125.5(4) ?
    C6 C5 C21 . . 118.0(4) ?
    C4 C5 C21 . . 116.5(4) ?
    N2 C6 C5 . . 125.9(4) ?
    N2 C6 C7 . . 108.3(4) ?
    C5 C6 C7 . . 125.8(4) ?
    C8 C7 C6 . . 107.9(4) ?
    C8 C7 H7 . . 126.1 ?
    C6 C7 H7 . . 126.1 ?
    C7 C8 C9 . . 108.5(4) ?
    C7 C8 H8 . . 125.8 ?
    C9 C8 H8 . . 125.8 ?
    N2 C9 C10 . . 126.9(4) ?
    N2 C9 C8 . . 107.5(4) ?
    C10 C9 C8 . . 125.6(4) ?
    C9 C10 C11 . . 125.0(4) ?
    C9 C10 C27 . . 116.8(4) ?
    C11 C10 C27 . . 118.2(4) ?
    N3 C11 C10 . . 126.1(4) ?
    N3 C11 C12 . . 108.0(4) ?
    C10 C11 C12 . . 125.8(4) ?
    C13 C12 C11 . . 108.1(4) ?
    C13 C12 H12 . . 125.9 ?
    C11 C12 H12 . . 125.9 ?
    C12 C13 C14 . . 108.0(4) ?
    C12 C13 H13 . . 126.0 ?
    C14 C13 H13 . . 126.0 ?
    N3 C14 C15 . . 126.5(4) ?
    N3 C14 C13 . . 107.6(4) ?
    C15 C14 C13 . . 125.9(4) ?
    C14 C15 C16 . . 125.2(4) ?
    C14 C15 C33 . . 117.9(4) ?
    C16 C15 C33 . . 116.8(4) ?
    N4 C16 C15 . . 126.7(4) ?
    N4 C16 C17 . . 107.6(3) ?
    C15 C16 C17 . . 125.7(4) ?
    C18 C17 C16 . . 108.6(4) ?
    C18 C17 H17 . . 125.7 ?
    C16 C17 H17 . . 125.7 ?
    C17 C18 C19 . . 107.7(4) ?
    C17 C18 H18 . . 126.1 ?
    C19 C18 H18 . . 126.1 ?
    N4 C19 C20 . . 126.2(4) ?
    N4 C19 C18 . . 107.7(3) ?
    C20 C19 C18 . . 126.1(4) ?
    C1 C20 C19 . . 125.7(4) ?
    C1 C20 C39 . . 117.2(4) ?
    C19 C20 C39 . . 117.0(4) ?
    C22 C21 C26 . . 119.5(4) ?
    C22 C21 C5 . . 120.4(4) ?
    C26 C21 C5 . . 120.0(4) ?
    C21 C22 C23 . . 120.1(5) ?
    C21 C22 H22 . . 119.9 ?
    C23 C22 H22 . . 119.9 ?
    C24 C23 C22 . . 120.7(5) ?
    C24 C23 H23 . . 119.7 ?
    C22 C23 H23 . . 119.7 ?
    C23 C24 C25 . . 119.8(4) ?
    C23 C24 H24 . . 120.1 ?
    C25 C24 H24 . . 120.1 ?
    C24 C25 C26 . . 120.2(5) ?
    C24 C25 H25 . . 119.9 ?
    C26 C25 H25 . . 119.9 ?
    C21 C26 C25 . . 119.7(4) ?
    C21 C26 H26 . . 120.2 ?
    C25 C26 H26 . . 120.2 ?
    C28 C27 C32 . . 120.0(4) ?
    C28 C27 C10 . . 120.5(4) ?
    C32 C27 C10 . . 119.5(4) ?
    C27 C28 C29 . . 120.4(4) ?
    C27 C28 H28 . . 119.8 ?
    C29 C28 H28 . . 119.8 ?
    C28 C29 C30 . . 119.7(5) ?
    C28 C29 H29 . . 120.1 ?
    C30 C29 H29 . . 120.1 ?
    C31 C30 C29 . . 120.2(4) ?
    C31 C30 H30 . . 119.9 ?
    C29 C30 H30 . . 119.9 ?
    C30 C31 C32 . . 120.2(4) ?
    C30 C31 H31 . . 119.9 ?
    C32 C31 H31 . . 119.9 ?
    C27 C32 C31 . . 119.4(4) ?
    C27 C32 H32 . . 120.3 ?
    C31 C32 H32 . . 120.3 ?
    C38 C33 C34 . . 119.6(4) ?
    C38 C33 C15 . . 118.9(4) ?
    C34 C33 C15 . . 121.6(4) ?
    C33 C34 C35 . . 119.9(5) ?
    C33 C34 H34 . . 120.1 ?
    C35 C34 H34 . . 120.1 ?
    C36 C35 C34 . . 120.1(5) ?
    C36 C35 H35 . . 119.9 ?
    C34 C35 H35 . . 119.9 ?
    C37 C36 C35 . . 120.4(4) ?
    C37 C36 H36 . . 119.8 ?
    C35 C36 H36 . . 119.8 ?
    C36 C37 C38 . . 120.1(5) ?
    C36 C37 H37 . . 119.9 ?
    C38 C37 H37 . . 119.9 ?
    C33 C38 C37 . . 119.9(5) ?
    C33 C38 H38 . . 120.0 ?
    C37 C38 H38 . . 120.0 ?
    C40 C39 C44 . . 119.1(4) ?
    C40 C39 C20 . . 119.7(4) ?
    C44 C39 C20 . . 121.2(4) ?
    C41 C40 C39 . . 120.5(5) ?
    C41 C40 H40 . . 119.8 ?
    C39 C40 H40 . . 119.8 ?
    C40 C41 C42 . . 120.7(5) ?
    C40 C41 H41 . . 119.7 ?
    C42 C41 H41 . . 119.7 ?
    C43 C42 C41 . . 119.1(4) ?
    C43 C42 H42 . . 120.4 ?
    C41 C42 H42 . . 120.4 ?
    C42 C43 C44 . . 120.6(4) ?
    C42 C43 H43 . . 119.7 ?
    C44 C43 H43 . . 119.7 ?
    C39 C44 C43 . . 120.0(4) ?
    C39 C44 H44 . . 120.0 ?
    C43 C44 H44 . . 120.0 ?
    Cl6 Sb2 Cl5 . . 90.73(6) ?
    Cl6 Sb2 Cl3 . . 91.77(4) ?
    Cl5 Sb2 Cl3 . . 90.67(5) ?
    Cl6 Sb2 Cl4 . . 87.52(4) ?
    Cl5 Sb2 Cl4 . . 90.98(5) ?
    Cl3 Sb2 Cl4 . . 178.22(5) ?
    Cl8 C45 Cl7 . . 111.5(4) ?
    Cl8 C45 H45A . . 109.3 ?
    Cl7 C45 H45A . . 109.3 ?
    Cl8 C45 H45B . . 109.3 ?
    Cl7 C45 H45B . . 109.3 ?
    H45A C45 H45B . . 108.0 ?
loop_
    _geom_torsion_atom_site_label_1
    _geom_torsion_atom_site_label_2
    _geom_torsion_atom_site_label_3
    _geom_torsion_atom_site_label_4
    _geom_torsion_site_symmetry_1
    _geom_torsion_site_symmetry_2
    _geom_torsion_site_symmetry_3
    _geom_torsion_site_symmetry_4
    _geom_torsion
    _geom_torsion_publ_flag
    N4 Sb1 N1 C4 . . . . 179.0(4) ?
    N2 Sb1 N1 C4 . . . . -2.0(4) ?
    Cl1 Sb1 N1 C4 . . . . 88.6(3) ?
    Cl2 Sb1 N1 C4 . . . . -92.0(3) ?
    N4 Sb1 N1 C1 . . . . -1.2(4) ?
    N2 Sb1 N1 C1 . . . . 177.8(4) ?
    Cl1 Sb1 N1 C1 . . . . -91.6(3) ?
    Cl2 Sb1 N1 C1 . . . . 87.8(3) ?
    N1 Sb1 N2 C9 . . . . 176.1(4) ?
    N3 Sb1 N2 C9 . . . . -5.4(4) ?
    Cl1 Sb1 N2 C9 . . . . 84.8(4) ?
    Cl2 Sb1 N2 C9 . . . . -94.4(4) ?
    N1 Sb1 N2 C6 . . . . 5.9(4) ?
    N3 Sb1 N2 C6 . . . . -175.7(4) ?
    Cl1 Sb1 N2 C6 . . . . -85.4(4) ?
    Cl2 Sb1 N2 C6 . . . . 95.3(4) ?
    N4 Sb1 N3 C11 . . . . 178.9(4) ?
    N2 Sb1 N3 C11 . . . . -0.1(4) ?
    Cl1 Sb1 N3 C11 . . . . -90.7(3) ?
    Cl2 Sb1 N3 C11 . . . . 89.9(3) ?
    N4 Sb1 N3 C14 . . . . -2.6(4) ?
    N2 Sb1 N3 C14 . . . . 178.5(4) ?
    Cl1 Sb1 N3 C14 . . . . 87.8(3) ?
    Cl2 Sb1 N3 C14 . . . . -91.6(3) ?
    N1 Sb1 N4 C16 . . . . -179.3(4) ?
    N3 Sb1 N4 C16 . . . . 2.2(4) ?
    Cl1 Sb1 N4 C16 . . . . -88.1(3) ?
    Cl2 Sb1 N4 C16 . . . . 91.2(3) ?
    N1 Sb1 N4 C19 . . . . 2.6(4) ?
    N3 Sb1 N4 C19 . . . . -175.9(4) ?
    Cl1 Sb1 N4 C19 . . . . 93.9(3) ?
    Cl2 Sb1 N4 C19 . . . . -86.9(3) ?
    C4 N1 C1 C20 . . . . -179.6(4) ?
    Sb1 N1 C1 C20 . . . . 0.6(6) ?
    C4 N1 C1 C2 . . . . 0.0(5) ?
    Sb1 N1 C1 C2 . . . . -179.8(3) ?
    C20 C1 C2 C3 . . . . -179.7(4) ?
    N1 C1 C2 C3 . . . . 0.7(5) ?
    C1 C2 C3 C4 . . . . -1.1(5) ?
    C1 N1 C4 C5 . . . . 179.6(4) ?
    Sb1 N1 C4 C5 . . . . -0.5(6) ?
    C1 N1 C4 C3 . . . . -0.7(5) ?
    Sb1 N1 C4 C3 . . . . 179.1(3) ?
    C2 C3 C4 N1 . . . . 1.1(5) ?
    C2 C3 C4 C5 . . . . -179.2(4) ?
    N1 C4 C5 C6 . . . . 0.5(7) ?
    C3 C4 C5 C6 . . . . -179.1(4) ?
    N1 C4 C5 C21 . . . . 179.8(4) ?
    C3 C4 C5 C21 . . . . 0.2(6) ?
    C9 N2 C6 C5 . . . . -179.4(4) ?
    Sb1 N2 C6 C5 . . . . -7.8(6) ?
    C9 N2 C6 C7 . . . . -0.2(5) ?
    Sb1 N2 C6 C7 . . . . 171.5(3) ?
    C4 C5 C6 N2 . . . . 3.9(7) ?
    C21 C5 C6 N2 . . . . -175.4(4) ?
    C4 C5 C6 C7 . . . . -175.2(4) ?
    C21 C5 C6 C7 . . . . 5.5(7) ?
    N2 C6 C7 C8 . . . . -0.4(5) ?
    C5 C6 C7 C8 . . . . 178.9(4) ?
    C6 C7 C8 C9 . . . . 0.8(5) ?
    C6 N2 C9 C10 . . . . 179.9(4) ?
    Sb1 N2 C9 C10 . . . . 8.2(6) ?
    C6 N2 C9 C8 . . . . 0.6(5) ?
    Sb1 N2 C9 C8 . . . . -171.2(3) ?
    C7 C8 C9 N2 . . . . -0.9(5) ?
    C7 C8 C9 C10 . . . . 179.8(4) ?
    N2 C9 C10 C11 . . . . -3.8(7) ?
    C8 C9 C10 C11 . . . . 175.4(4) ?
    N2 C9 C10 C27 . . . . 177.1(4) ?
    C8 C9 C10 C27 . . . . -3.7(7) ?
    C14 N3 C11 C10 . . . . -174.9(4) ?
    Sb1 N3 C11 C10 . . . . 3.8(6) ?
    C14 N3 C11 C12 . . . . 2.1(5) ?
    Sb1 N3 C11 C12 . . . . -179.2(3) ?
    C9 C10 C11 N3 . . . . -2.7(7) ?
    C27 C10 C11 N3 . . . . 176.3(4) ?
    C9 C10 C11 C12 . . . . -179.2(4) ?
    C27 C10 C11 C12 . . . . -0.1(7) ?
    N3 C11 C12 C13 . . . . -1.4(5) ?
    C10 C11 C12 C13 . . . . 175.5(4) ?
    C11 C12 C13 C14 . . . . 0.3(5) ?
    C11 N3 C14 C15 . . . . 178.7(4) ?
    Sb1 N3 C14 C15 . . . . 0.0(6) ?
    C11 N3 C14 C13 . . . . -1.9(5) ?
    Sb1 N3 C14 C13 . . . . 179.4(3) ?
    C12 C13 C14 N3 . . . . 1.0(5) ?
    C12 C13 C14 C15 . . . . -179.6(4) ?
    N3 C14 C15 C16 . . . . 4.4(7) ?
    C13 C14 C15 C16 . . . . -174.9(4) ?
    N3 C14 C15 C33 . . . . -172.5(4) ?
    C13 C14 C15 C33 . . . . 8.2(7) ?
    C19 N4 C16 C15 . . . . 179.2(4) ?
    Sb1 N4 C16 C15 . . . . 0.9(6) ?
    C19 N4 C16 C17 . . . . 0.7(5) ?
    Sb1 N4 C16 C17 . . . . -177.7(3) ?
    C14 C15 C16 N4 . . . . -4.9(7) ?
    C33 C15 C16 N4 . . . . 172.1(4) ?
    C14 C15 C16 C17 . . . . 173.4(4) ?
    C33 C15 C16 C17 . . . . -9.6(7) ?
    N4 C16 C17 C18 . . . . -0.3(5) ?
    C15 C16 C17 C18 . . . . -178.8(4) ?
    C16 C17 C18 C19 . . . . -0.2(5) ?
    C16 N4 C19 C20 . . . . 178.1(4) ?
    Sb1 N4 C19 C20 . . . . -3.5(6) ?
    C16 N4 C19 C18 . . . . -0.8(5) ?
    Sb1 N4 C19 C18 . . . . 177.5(3) ?
    C17 C18 C19 N4 . . . . 0.6(5) ?
    C17 C18 C19 C20 . . . . -178.3(4) ?
    N1 C1 C20 C19 . . . . -0.7(7) ?
    C2 C1 C20 C19 . . . . 179.7(4) ?
    N1 C1 C20 C39 . . . . 176.7(4) ?
    C2 C1 C20 C39 . . . . -2.9(7) ?
    N4 C19 C20 C1 . . . . 2.3(7) ?
    C18 C19 C20 C1 . . . . -179.0(4) ?
    N4 C19 C20 C39 . . . . -175.1(4) ?
    C18 C19 C20 C39 . . . . 3.6(7) ?
    C6 C5 C21 C22 . . . . -117.5(5) ?
    C4 C5 C21 C22 . . . . 63.1(6) ?
    C6 C5 C21 C26 . . . . 66.0(6) ?
    C4 C5 C21 C26 . . . . -113.3(5) ?
    C26 C21 C22 C23 . . . . 1.7(7) ?
    C5 C21 C22 C23 . . . . -174.8(4) ?
    C21 C22 C23 C24 . . . . -1.4(8) ?
    C22 C23 C24 C25 . . . . 0.6(8) ?
    C23 C24 C25 C26 . . . . -0.2(8) ?
    C22 C21 C26 C25 . . . . -1.2(7) ?
    C5 C21 C26 C25 . . . . 175.3(4) ?
    C24 C25 C26 C21 . . . . 0.5(7) ?
    C9 C10 C27 C28 . . . . -69.0(6) ?
    C11 C10 C27 C28 . . . . 111.8(5) ?
    C9 C10 C27 C32 . . . . 109.4(5) ?
    C11 C10 C27 C32 . . . . -69.7(5) ?
    C32 C27 C28 C29 . . . . 0.8(7) ?
    C10 C27 C28 C29 . . . . 179.3(4) ?
    C27 C28 C29 C30 . . . . 0.1(7) ?
    C28 C29 C30 C31 . . . . -1.4(7) ?
    C29 C30 C31 C32 . . . . 1.6(7) ?
    C28 C27 C32 C31 . . . . -0.6(6) ?
    C10 C27 C32 C31 . . . . -179.1(4) ?
    C30 C31 C32 C27 . . . . -0.6(7) ?
    C14 C15 C33 C38 . . . . 100.7(5) ?
    C16 C15 C33 C38 . . . . -76.4(5) ?
    C14 C15 C33 C34 . . . . -80.1(6) ?
    C16 C15 C33 C34 . . . . 102.7(5) ?
    C38 C33 C34 C35 . . . . -0.8(7) ?
    C15 C33 C34 C35 . . . . -180.0(4) ?
    C33 C34 C35 C36 . . . . -0.3(8) ?
    C34 C35 C36 C37 . . . . 1.8(8) ?
    C35 C36 C37 C38 . . . . -2.1(8) ?
    C34 C33 C38 C37 . . . . 0.4(7) ?
    C15 C33 C38 C37 . . . . 179.6(4) ?
    C36 C37 C38 C33 . . . . 1.0(7) ?
    C1 C20 C39 C40 . . . . -104.7(5) ?
    C19 C20 C39 C40 . . . . 72.9(6) ?
    C1 C20 C39 C44 . . . . 74.1(6) ?
    C19 C20 C39 C44 . . . . -108.2(5) ?
    C44 C39 C40 C41 . . . . -1.2(8) ?
    C20 C39 C40 C41 . . . . 177.7(5) ?
    C39 C40 C41 C42 . . . . -0.1(8) ?
    C40 C41 C42 C43 . . . . 1.3(8) ?
    C41 C42 C43 C44 . . . . -1.1(8) ?
    C40 C39 C44 C43 . . . . 1.4(7) ?
    C20 C39 C44 C43 . . . . -177.5(4) ?
    C42 C43 C44 C39 . . . . -0.3(8) ?
loop_
    _geom_hbond_atom_site_label_D
    _geom_hbond_atom_site_label_H
    _geom_hbond_atom_site_label_A
    _geom_hbond_site_symmetry_A
    _geom_hbond_distance_DH
    _geom_hbond_distance_HA
    _geom_hbond_distance_DA
    _geom_hbond_angle_DHA
    _geom_hbond_publ_flag
    C3 H3 Cl6 2_666 0.95 2.82 3.515(4) 131 y
    C8 H8 Cl3 1_565 0.95 2.83 3.455(5) 125 y
    C3 H3 Cl3 2_666 0.95 2.99 3.528(5) 117 n
    C45 H45B Cl4 . 0.99 2.75 3.562(7) 140 y
    C31 H31 Cl6 2_675 0.95 2.85 3.775(5) 165 y
    C32 H32 Cl4 2_675 0.95 2.90 3.512(5) 123 n
    C32 H32 Cl7 2_675 0.95 3.19 4.076(6) 155 n
