# Supplementary material for: Dichlorido(5,10,15,20-tetra­phenyl­porphyrinato-κ4 N)anti­mony(V) hemi{di-μ-chlorido-bis­[trichloridoanti­monate(III)]} dichloro­methane monosolvate
Source: Acta Crystallogr Sect E Struct Rep Online. 2012 May 2;68(Pt 6):m717–8. doi: 10.1107/S1600536812018351 (PMC3379064; doi:10.1107/S1600536812018351)
Supplement: Supplementary file 2 [file e-68-0m717-Isup2.hkl]

#
# h,k,l, Fc-squared, Fo-squared, sigma(Fo-squared) and status flag
#
data_I
_shelx_title ' ?'
_shelx_refln_list_code          4
_shelx_F_calc_maximum      355.91
_exptl_crystal_F_000      1132.00
_reflns_d_resolution_high  0.7101
 
loop_
 _symmetry_equiv_pos_as_xyz
 'x, y, z'
 '-x, -y, -z'
 
_cell_length_a    11.4488
_cell_length_b    13.3868
_cell_length_c    15.9828
_cell_angle_alpha  68.349
_cell_angle_beta   78.490
_cell_angle_gamma  89.839
 
_shelx_F_squared_multiplier     1.000
 
loop_
 _refln_index_h
 _refln_index_k
 _refln_index_l
 _refln_F_squared_calc
 _refln_F_squared_meas
 _refln_F_squared_sigma
 _refln_observed_status
   2   0   0     4114.81     4367.29     60.33 o
   3   0   0    16458.16    16697.29    174.31 o
   4   0   0     4280.36     4406.97    109.58 o
   5   0   0    11282.17    11221.90    197.64 o
   6   0   0      680.53      746.24     14.13 o
   7   0   0       59.21       44.25     11.28 o
   8   0   0     1235.06     1097.34     37.31 o
   9   0   0      439.76      430.73     42.48 o
  10   0   0     1262.31     1343.22     81.48 o
  11   0   0     3096.19     3477.86    164.37 o
  12   0   0      769.77      759.61     30.37 o
  13   0   0        0.76       29.89     20.30 o
  14   0   0      653.90      587.38     42.10 o
  15   0   0     1434.51     1442.30    135.43 o
 -15   1   0      204.71       84.39     33.46 o
 -14   1   0      657.02      580.99     37.59 o
 -13   1   0       30.14       39.47     18.98 o
 -12   1   0      331.01      401.94     87.97 o
 -11   1   0      956.94      896.00     30.60 o
 -10   1   0     4953.09     4874.66     86.04 o
  -9   1   0       23.94       46.37      7.68 o
  -8   1   0     4477.26     4381.81     59.22 o
  -7   1   0     3539.99     3490.43     71.80 o
  -6   1   0     2605.49     2554.71     32.89 o
  -5   1   0     5983.62     5732.93     62.56 o
  -4   1   0       94.92      128.13     10.24 o
  -3   1   0    11252.67    12181.53    134.83 o
  -2   1   0    43923.25    45627.84    532.67 o
  -1   1   0        4.29        7.52      5.64 o
   2   1   0     2712.29     2411.92     32.71 o
   3   1   0       40.56       41.41      4.79 o
   4   1   0    14718.22    14714.61    184.20 o
   5   1   0     1201.72     1196.47     30.07 o
   6   1   0      739.57      713.46     13.86 o
   7   1   0       55.85       55.46      6.09 o
   8   1   0      146.89      165.93     54.41 o
   9   1   0     7941.54     7158.29    134.00 o
  10   1   0      631.89      576.58     81.76 o
  11   1   0        8.90       -7.56     20.00 o
  12   1   0      376.48      404.10     22.02 o
  13   1   0      908.01      895.55    117.66 o
  14   1   0       50.87       34.61     25.28 o
  15   1   0      528.88      508.25     39.10 o
 -15   2   0        0.17       -1.88     28.57 o
 -14   2   0       30.36      207.13     33.64 o
 -13   2   0      715.83      692.45     36.46 o
 -12   2   0      607.32      546.67     39.19 o
 -11   2   0      669.63      646.75     55.07 o
 -10   2   0     5307.66     5394.15     80.99 o
  -9   2   0     3446.43     3414.38     55.21 o
  -8   2   0      134.52      108.83     14.00 o
  -7   2   0       49.88       19.94     10.24 o
  -6   2   0    11091.16    11569.04    298.20 o
  -5   2   0     7760.33     8072.01     85.22 o
  -4   2   0     2787.99     2800.18     66.54 o
  -3   2   0     2996.90     3140.36     65.60 o
  -2   2   0     1251.40     1301.40     53.19 o
  -1   2   0    46184.75    45094.85   1018.28 o
   0   2   0        7.63       14.60      7.52 o
   1   2   0    14912.62    14077.95    260.69 o
   2   2   0      912.27      879.09     15.17 o
   3   2   0     1636.40     1783.18     25.92 o
   4   2   0     9980.97    10025.94    143.32 o
   5   2   0     7945.83     7734.58    167.94 o
   6   2   0      210.18      224.83     28.38 o
   7   2   0       94.20       67.26     18.80 o
   8   2   0        1.81      -21.07     18.80 o
   9   2   0      401.44      374.65     52.72 o
  10   2   0     8243.64     8896.87    248.77 o
  11   2   0     1213.73     1337.68    175.27 o
  12   2   0      124.07      193.37     29.32 o
  13   2   0     1286.10     1378.89     47.08 o
  14   2   0      766.29      765.22     64.66 o
  15   2   0       28.31       45.11     26.13 o
 -15   3   0      733.06      811.24     59.21 o
 -14   3   0       14.81      -36.65     24.43 o
 -13   3   0        6.45        1.88     20.86 o
 -12   3   0     2145.83     2149.86    173.02 o
 -11   3   0     1370.35     1378.02    129.13 o
 -10   3   0      690.54      608.84     46.33 o
  -9   3   0     5940.87     5908.34     84.73 o
  -8   3   0     4226.43     4250.05     64.84 o
  -7   3   0      169.44      163.23      7.96 o
  -6   3   0      101.05       91.19     10.62 o
  -5   3   0     1961.01     1980.38     24.07 o
  -4   3   0     1532.46     1256.18     17.41 o
  -3   3   0      714.88      626.88     11.94 o
  -2   3   0     7527.45     8286.83    114.35 o
  -1   3   0     6281.68     6134.18    177.06 o
   0   3   0     6020.27     5931.92     93.02 o
   1   3   0     1420.58     1611.75     24.65 o
   2   3   0        3.17       -8.94      5.96 o
   3   3   0     4409.97     4267.59     63.85 o
   4   3   0       21.97       65.06      7.33 o
   5   3   0      109.82       67.12     33.93 o
   6   3   0     1930.26     1922.46     47.65 o
   7   3   0      159.79      175.17     21.05 o
   8   3   0     3074.77     2984.31     59.02 o
   9   3   0      381.93      409.88     21.80 o
  10   3   0      991.89     1007.14     99.71 o
  11   3   0     2372.48     2476.68     98.96 o
  12   3   0      501.29      520.53     49.53 o
  13   3   0      144.07      106.94     38.81 o
  14   3   0      677.03      703.91     43.79 o
  15   3   0      258.48      372.16     33.46 o
 -15   4   0        0.06      -16.92     24.62 o
 -14   4   0     1077.75     1161.22     70.86 o
 -13   4   0      187.70      242.28     28.38 o
 -12   4   0       25.70       43.42     14.85 o
 -11   4   0     4750.54     4958.59    204.13 o
 -10   4   0     2311.20     2182.71    123.30 o
  -9   4   0      627.23      562.91     15.81 o
  -8   4   0      374.39      317.47     10.74 o
  -7   4   0      714.22      692.56     13.76 o
  -6   4   0     7366.42     7283.00     89.52 o
  -5   4   0      400.94      349.91      9.17 o
  -4   4   0     1874.03     2033.73     97.27 o
  -3   4   0       63.47       92.68      8.36 o
  -2   4   0     1753.22     1860.48     28.73 o
  -1   4   0    12553.05    13063.60    188.34 o
   0   4   0      711.91      597.32     54.32 o
   1   4   0      497.96      294.11     11.94 o
   2   4   0     1625.23     1597.80     27.49 o
   3   4   0       64.09       66.67      8.00 o
   4   4   0    12789.28    13261.56    174.88 o
   5   4   0      569.36      576.87     33.64 o
   6   4   0      774.97      930.95     57.14 o
   7   4   0      629.88      643.01     40.51 o
   8   4   0      455.56      444.09     55.64 o
   9   4   0     8163.24     8268.21    640.01 o
  10   4   0      255.22      239.19     17.33 o
  11   4   0       14.39       52.12     36.65 o
  12   4   0      354.59      337.45    120.29 o
  13   4   0       34.75      -27.91     18.61 o
  14   4   0      131.97      144.17     30.26 o
  15   4   0      135.76       43.42     26.31 o
 -15   5   0       36.05       16.92     22.56 o
 -14   5   0      282.67      409.94     33.27 o
 -13   5   0      996.81     1021.00     47.18 o
 -12   5   0      234.43      362.20     36.28 o
 -11   5   0      401.94      332.55     31.77 o
 -10   5   0     2157.39     2133.13     48.94 o
  -9   5   0     1099.97     1146.41     47.46 o
  -8   5   0       42.68       42.36      7.19 o
  -7   5   0      560.72      538.27     17.29 o
  -6   5   0     1893.17     1707.84    147.27 o
  -5   5   0     3353.04     2816.06     48.21 o
  -4   5   0     1576.64     1397.27     61.37 o
  -3   5   0      786.93      741.49     23.59 o
  -2   5   0     5154.32     4800.20    108.45 o
  -1   5   0    11239.54    10705.30    148.96 o
   0   5   0     5374.59     5165.91     82.36 o
   1   5   0     9221.94     8779.56    134.66 o
   2   5   0     4663.99     4268.82    133.73 o
   3   5   0     1001.49      912.77     45.58 o
   4   5   0        1.88       84.87     76.88 o
   5   5   0     5206.71     5265.70    415.96 o
   6   5   0       14.47       -8.51     12.30 o
   7   5   0     3000.43     3023.15     61.29 o
   8   5   0      174.34      223.83     66.54 o
   9   5   0      302.30      272.92     16.98 o
  10   5   0     4917.76     5121.43     95.85 o
  11   5   0      110.46      151.14     77.16 o
  12   5   0       56.48       64.46     17.70 o
  13   5   0      654.36      556.18     40.98 o
  14   5   0       19.26       11.09     22.37 o
 -15   6   0      243.52      272.92     31.58 o
 -14   6   0       98.50      137.02     31.39 o
 -13   6   0       99.35      101.12     34.02 o
 -12   6   0     1520.82     1779.42     62.21 o
 -11   6   0      148.11      151.51     53.85 o
 -10   6   0      201.51       56.20     24.62 o
  -9   6   0      884.14      777.72     94.73 o
  -8   6   0     2012.69     1878.09    101.22 o
  -7   6   0     4177.91     3920.07    349.23 o
  -6   6   0      283.12      256.00      8.27 o
  -5   6   0       68.57       70.91      5.38 o
  -4   6   0      895.52      600.53     12.71 o
  -3   6   0      682.88      499.51     14.93 o
  -2   6   0      826.97     1028.42     58.08 o
  -1   6   0     8985.49     7804.03    187.58 o
   0   6   0     8361.54     7072.01    112.78 o
   1   6   0    13197.13    13032.93    197.14 o
   2   6   0     9915.37    10442.92    253.68 o
   3   6   0    23190.40    23477.05    413.70 o
   4   6   0     2275.41     2388.71    102.81 o
   5   6   0     4177.37     4479.65    244.54 o
   6   6   0     1351.99     1648.22     44.36 o
   7   6   0      182.57      186.71    106.39 o
   8   6   0     4755.73     4615.54    347.73 o
   9   6   0       67.94       75.22     12.15 o
  10   6   0       30.14       25.04     15.88 o
  11   6   0      942.69      932.92    220.29 o
  12   6   0        3.04      -16.92     18.98 o
  13   6   0      194.92      134.96     28.19 o
  14   6   0      991.99      856.35     48.31 o
 -14   7   0      341.71      345.85     33.83 o
 -13   7   0       26.26      105.63     26.69 o
 -12   7   0       83.31       75.18     21.05 o
 -11   7   0      961.51     1093.82     45.49 o
 -10   7   0      422.34      321.25     33.18 o
  -9   7   0        0.79      -14.05     20.68 o
  -8   7   0     1681.61     1608.44     70.58 o
  -7   7   0     2342.73     2127.35     40.22 o
  -6   7   0    12688.11    12732.04    164.44 o
  -5   7   0       29.50       29.86     19.83 o
  -4   7   0       27.53       32.07     11.18 o
  -3   7   0    17157.16    16785.31    236.77 o
  -2   7   0    11398.22    11226.10    172.18 o
  -1   7   0      108.75      134.44     14.29 o
   0   7   0    14617.58    14457.51    350.14 o
   1   7   0    16895.03    15959.46    335.42 o
   2   7   0       18.54       21.58     16.99 o
   3   7   0        0.93       19.81     16.65 o
   4   7   0     7381.72     7454.62    244.91 o
   5   7   0      835.96      790.53     56.11 o
   6   7   0      574.25      601.10     23.21 o
   7   7   0     1179.81     1118.34    113.81 o
   8   7   0      372.33      308.13     37.12 o
   9   7   0     3831.30     3944.74    465.48 o
  10   7   0      266.54      181.79     97.36 o
  11   7   0      434.78      599.01    146.33 o
  12   7   0      607.74      543.96     34.40 o
  13   7   0        8.22      -13.35     32.14 o
 -14   8   0        8.70       46.99     24.43 o
 -13   8   0      410.41      287.39     28.01 o
 -12   8   0       29.73       65.79     20.30 o
 -11   8   0        4.58       82.89     30.07 o
 -10   8   0     1183.69     1234.76    107.33 o
  -9   8   0     1328.86     1415.25     71.05 o
  -8   8   0      272.54      234.39     23.48 o
  -7   8   0     3522.12     3595.71    100.46 o
  -6   8   0      467.01      482.86     34.02 o
  -5   8   0     5857.10     5951.84    147.83 o
  -4   8   0      821.01      761.92     22.40 o
  -3   8   0     1106.43     1056.44     24.80 o
  -2   8   0    11328.25    10837.77    164.52 o
  -1   8   0     9662.19     9255.68    252.06 o
   0   8   0      683.20      685.46     35.16 o
   1   8   0     7534.85     7190.38    233.07 o
   2   8   0    10396.01    10350.10    208.40 o
   3   8   0      341.28      233.07     47.93 o
   4   8   0        0.61       11.09     24.25 o
   5   8   0      764.53      848.60     87.03 o
   6   8   0      331.83      362.05     42.67 o
   7   8   0     1256.29     1122.93    129.03 o
   8   8   0      682.16      760.53     41.16 o
   9   8   0      717.17      799.22     71.43 o
  10   8   0      947.27      748.23     39.01 o
  11   8   0      462.09      553.93     37.12 o
  12   8   0       78.26       84.39     24.62 o
  13   8   0     1065.21     1242.42     61.09 o
 -14   9   0       57.11       14.85     20.49 o
 -13   9   0       55.89       75.18     24.06 o
 -12   9   0      901.18     1007.09     49.62 o
 -11   9   0       68.94       65.79     20.30 o
 -10   9   0       40.85       30.84     14.80 o
  -9   9   0     2031.65     2000.69     94.07 o
  -8   9   0      660.80      666.98     49.81 o
  -7   9   0     4408.55     4256.93    118.32 o
  -6   9   0     5406.38     5073.29    101.50 o
  -5   9   0     1353.57     1337.43     39.47 o
  -4   9   0     5066.88     5188.05     89.79 o
  -3   9   0      225.02      197.98     11.64 o
  -2   9   0     1277.46     1182.39     34.21 o
  -1   9   0     7315.52     6871.84    125.68 o
   0   9   0     2983.95     3066.44    101.67 o
   1   9   0      148.40      264.89     44.92 o
   2   9   0     1400.32     1257.40     34.36 o
   3   9   0     4983.13     4999.95    106.57 o
   5   9   0      148.53      178.99     34.02 o
   6   9   0     1519.77     1363.59     96.05 o
   7   9   0      209.80      151.47     16.39 o
   8   9   0     1154.40     1148.91     34.82 o
   9   9   0      751.39      661.78     82.42 o
  10   9   0      617.35      664.22     68.51 o
  11   9   0     1768.59     1648.45     65.79 o
  12   9   0       61.28      110.90     37.40 o
 -13  10   0        8.74       31.77     24.43 o
 -12  10   0       78.97       -9.40     22.74 o
 -11  10   0     1291.72     1611.76     62.59 o
 -10  10   0      395.16      322.29     34.96 o
  -9  10   0      392.53      392.04     53.29 o
  -8  10   0     5293.57     5366.25    332.13 o
  -7  10   0      212.96      250.68     15.60 o
  -6  10   0     2809.83     2901.60    137.49 o
  -5  10   0       12.08       14.17     25.28 o
  -4  10   0       30.92       33.96     21.52 o
  -3  10   0     3230.91     3294.29     62.19 o
  -2  10   0        1.11       19.98     94.07 o
  -1  10   0      754.40      832.37     61.56 o
   0  10   0      763.72      745.15     35.01 o
   1  10   0     1724.36     1840.07    255.53 o
   2  10   0       87.63       47.29     33.53 o
   3  10   0      817.41      860.27     32.14 o
   4  10   0      678.37      548.98     88.91 o
   5  10   0      266.78      224.22    120.20 o
   6  10   0       27.31       90.72     61.18 o
   7  10   0      367.58      406.93     29.58 o
   8  10   0      556.42      642.41     68.51 o
   9  10   0      971.84      965.42    259.76 o
  10  10   0        8.25       21.74     55.45 o
  11  10   0      199.68      167.66     85.62 o
  12  10   0      979.30      950.14     66.91 o
 -13  11   0     1064.54     1155.39    100.18 o
 -12  11   0       33.37       31.77     22.56 o
 -11  11   0       34.37       33.83     22.74 o
 -10  11   0      856.85      931.53     47.55 o
  -9  11   0        0.56       38.70     60.15 o
  -8  11   0        1.84       12.30     74.06 o
  -7  11   0     1745.79     1877.91     52.25 o
  -6  11   0       89.17       88.23     10.80 o
  -5  11   0      381.53      389.00     29.04 o
  -4  11   0      171.14      161.45     36.56 o
  -3  11   0      526.09      485.78     38.06 o
  -2  11   0     3079.47     2943.43    123.21 o
  -1  11   0      439.35      390.93     38.72 o
   0  11   0      248.78      212.40     52.25 o
   1  11   0     2080.88     2112.46     81.71 o
   2  11   0     2219.09     2368.35    157.79 o
   3  11   0     2838.05     3192.36    166.63 o
   4  11   0      478.46      424.93    143.51 o
   5  11   0     1180.10     1119.22     63.08 o
   6  11   0      118.63      169.35     26.71 o
   7  11   0        6.60       -8.51     46.99 o
   8  11   0      214.73      290.88     46.05 o
   9  11   0      106.83      118.66     29.89 o
  10  11   0      319.29      214.11    117.76 o
  11  11   0       75.89      184.20     40.04 o
 -12  12   0      758.63      731.92     46.99 o
 -11  12   0        3.30      -29.89     20.30 o
 -10  12   0       47.77      128.00     28.38 o
  -9  12   0      721.67      680.62     32.52 o
  -8  12   0       84.31       96.86     93.04 o
  -7  12   0      608.79      569.09    120.86 o
  -6  12   0       75.14      107.45     64.19 o
  -5  12   0      139.69      223.00     31.20 o
  -4  12   0     1913.23     2213.70     64.11 o
  -3  12   0        3.39        3.60     14.94 o
  -2  12   0      124.29      226.90     24.20 o
  -1  12   0     1348.01     1432.52     77.91 o
   0  12   0      508.34      554.14    115.88 o
   1  12   0        9.53       16.92     44.92 o
   2  12   0     3219.31     3487.78    117.66 o
   3  12   0     1702.18     1878.19    245.85 o
   4  12   0      632.71      708.52     47.21 o
   5  12   0      311.08      471.28     41.77 o
   6  12   0      691.06      581.94     43.56 o
   7  12   0     1637.92     1933.96    411.35 o
   8  12   0      334.84      127.99    122.46 o
   9  12   0        2.69       -5.01     25.88 o
 -11  13   0      491.00      701.66     84.96 o
 -10  13   0      324.65      360.51     44.55 o
  -9  13   0       26.94       35.71     39.47 o
  -8  13   0     1607.70     1411.14     64.00 o
  -7  13   0       25.74      109.85     24.81 o
  -6  13   0      325.41      225.25    135.05 o
  -5  13   0        1.08        5.63     37.59 o
  -4  13   0      171.21      152.60     37.41 o
  -3  13   0     4710.73     4740.62    119.25 o
  -2  13   0       29.48       -4.00     42.10 o
  -1  13   0       20.66       18.80     43.23 o
   0  13   0     4791.76     5041.43    126.40 o
   1  13   0     1056.88     1062.58     81.86 o
   2  13   0      210.19      210.40    154.41 o
   3  13   0     2140.84     2146.31     97.18 o
   4  13   0      367.15      246.76    119.26 o
   5  13   0     1465.03     1370.72     88.25 o
   6  13   0       13.59      -58.64     39.10 o
   7  13   0      840.67      865.23     87.31 o
   8  13   0     1748.31     1751.59    165.31 o
   9  13   0      372.31      463.39     53.13 o
 -10  14   0       75.49       62.21     58.08 o
  -9  14   0       78.79       58.27     31.77 o
  -8  14   0       79.40       50.56     35.71 o
  -7  14   0     1212.91     1299.88     58.18 o
  -6  14   0       31.58       -5.83     40.51 o
  -5  14   0      311.66      277.34     63.53 o
  -4  14   0       30.00       45.98     67.76 o
  -3  14   0      222.33      288.17     31.29 o
  -2  14   0     2783.90     2953.58    271.42 o
  -1  14   0      189.82      306.03     49.06 o
   0  14   0      214.43      150.65     22.04 o
   1  14   0     2849.91     3333.04    258.07 o
   2  14   0      325.07      428.30     42.49 o
   3  14   0      409.10      317.78    108.64 o
   4  14   0       64.44       86.80     67.10 o
   5  14   0        0.57       33.50     45.86 o
   6  14   0      858.13      892.23     73.40 o
   7  14   0        0.04       60.46     53.66 o
   8  14   0       90.47      132.31     84.49 o
  -9  15   0      512.22      469.90     52.63 o
  -7  15   0        0.51        1.48     81.67 o
  -6  15   0       15.11      178.47    148.30 o
  -5  15   0      110.12      123.18     61.37 o
  -4  15   0     1011.34     1150.64     51.67 o
  -3  15   0       85.19       85.07     48.96 o
  -2  15   0      113.88       97.17     43.23 o
  -1  15   0     1740.21     1891.46    143.13 o
   0  15   0       35.83       17.04     50.66 o
   1  15   0      115.73      207.67     32.14 o
   2  15   0     2190.92     2554.57    248.30 o
   3  15   0        4.09       -8.71     36.65 o
   4  15   0       92.65      229.40     38.04 o
   5  15   0        2.53      151.60     35.88 o
   6  15   0       53.64       37.30    117.76 o
   7  15   0      894.77      885.78    116.72 o
  -7  16   0       14.33      -45.39     30.26 o
  -6  16   0        3.19      -20.63     21.16 o
  -5  16   0      201.21      180.79     45.51 o
  -4  16   0      305.63      340.65     53.97 o
  -3  16   0     1838.25     2022.61    110.99 o
  -2  16   0      244.73      209.06     81.86 o
  -1  16   0        2.99       28.59     66.82 o
   0  16   0     1451.10     1438.69     74.28 o
   1  16   0       78.22      146.97     46.63 o
   2  16   0      387.45      340.02     86.37 o
   3  16   0     1181.35     1197.96    128.19 o
   4  16   0       72.60       41.79     31.63 o
   5  16   0      314.66      436.75     79.04 o
  -4  17   0      577.61      809.53     71.14 o
  -3  17   0       77.14      204.42     74.06 o
  -2  17   0      108.43      -44.64     29.76 o
  -1  17   0        0.24       28.01     43.04 o
   0  17   0        0.09      163.44     38.24 o
   1  17   0      733.61      892.08    258.26 o
   2  17   0       35.50      -41.04     27.36 o
   0 -17   1      498.23      478.96     50.77 o
   1 -17   1      305.06      424.61     51.12 o
   3 -17   1      541.92      563.24     66.03 o
  -4 -16   1      389.06      438.34    136.55 o
  -3 -16   1      111.82      147.68     50.16 o
  -2 -16   1     1010.69     1060.36    127.06 o
  -1 -16   1       24.94      130.81     39.56 o
   0 -16   1      428.40      351.43    114.84 o
   1 -16   1      542.08      774.08     66.05 o
   2 -16   1      101.82      131.62    166.82 o
   3 -16   1      196.27      197.69     68.61 o
   4 -16   1      304.31      412.40     63.06 o
   5 -16   1      479.16      384.65     42.54 o
   6 -16   1       78.27        1.88     32.33 o
  -6 -15   1      926.81     1090.28     82.37 o
  -5 -15   1      282.75      404.28    122.93 o
  -4 -15   1       74.01       71.55     50.94 o
  -3 -15   1      591.91      809.88    221.04 o
  -2 -15   1      310.34      438.16     37.82 o
  -1 -15   1     1689.17     1790.51     71.67 o
   0 -15   1       10.95       40.15     20.54 o
   1 -15   1      109.50       28.01     31.58 o
   2 -15   1      728.35      575.68     50.28 o
   3 -15   1      429.49      525.01     50.47 o
   4 -15   1       94.15      162.80     87.68 o
   6 -15   1      339.09      255.65    121.80 o
   7 -15   1       33.45      -18.80     30.07 o
   8 -15   1        0.69      -24.43     41.16 o
  -7 -14   1        1.07       13.42    118.32 o
  -6 -14   1        0.25      268.60     71.05 o
  -5 -14   1     1100.30     1289.31     78.01 o
  -4 -14   1       98.06       84.06     66.44 o
  -3 -14   1      163.12       92.44     37.40 o
  -2 -14   1      882.05      975.21    118.98 o
  -1 -14   1      420.60      709.93    117.19 o
   0 -14   1      463.07      349.46     37.03 o
   1 -14   1        9.87      -28.97     19.32 o
   2 -14   1        5.11      -26.03     70.49 o
   3 -14   1     2904.05     3151.89    157.04 o
   4 -14   1     1384.98     1434.81    186.46 o
   5 -14   1        2.66       25.99     39.47 o
   6 -14   1      849.41      714.61     64.66 o
   7 -14   1      646.66      518.69    107.14 o
   8 -14   1      231.37      404.68     76.69 o
   9 -14   1       24.12       -3.76     28.38 o
  10 -14   1      146.75       26.13     41.16 o
  -8 -13   1       22.33       37.40     41.35 o
  -7 -13   1     2029.98     2357.28    121.89 o
  -6 -13   1        3.19      -26.22     88.44 o
  -5 -13   1        0.68      -55.40     36.93 o
  -4 -13   1     1133.27     1423.96    144.07 o
  -3 -13   1       18.55      -28.81     59.21 o
  -2 -13   1     1908.35     1811.18    196.79 o
  -1 -13   1      694.37      623.17     80.17 o
   0 -13   1       30.41       65.64     20.38 o
   1 -13   1     3111.33     3053.52     86.89 o
   2 -13   1      163.66      293.37     36.84 o
   3 -13   1        4.44       -6.06     34.68 o
   4 -13   1     2630.64     2790.19    223.11 o
   5 -13   1      801.77      673.76     37.05 o
   6 -13   1      290.57      306.12     95.11 o
   7 -13   1      302.82      364.35    105.07 o
   8 -13   1     1749.51     1832.60     73.09 o
   9 -13   1      603.35      469.90     52.63 o
  10 -13   1        0.58       76.69     26.50 o
  11 -13   1       60.03       71.43     30.07 o
 -10 -12   1       27.34        4.80     36.46 o
  -9 -12   1      337.79      455.69     64.09 o
  -8 -12   1      465.49      391.45    168.22 o
  -7 -12   1        0.27       22.30     60.90 o
  -6 -12   1     2924.84     3264.72    365.49 o
  -5 -12   1        6.60      108.87     87.68 o
  -4 -12   1        3.37       23.01     24.16 o
  -3 -12   1     1127.18     1214.98     90.60 o
  -2 -12   1      465.87      469.50     79.98 o
  -1 -12   1     3650.20     3762.98    173.30 o
   0 -12   1        5.59       13.20     45.96 o
   1 -12   1      238.34      300.07     67.48 o
   2 -12   1     3769.74     3891.45     99.94 o
   3 -12   1      648.69      639.88    115.69 o
   4 -12   1        3.15      -13.63     16.21 o
   5 -12   1     1163.15     1149.06     83.83 o
   6 -12   1      352.06      312.74     77.35 o
   7 -12   1      411.51      407.94     67.85 o
   8 -12   1       76.70      149.65     73.30 o
   9 -12   1      184.61      199.80     26.88 o
  10 -12   1      151.98      143.23     22.74 o
  11 -12   1        0.85       56.20     22.74 o
  12 -12   1       69.69       62.21     30.07 o
 -11 -11   1       30.32      120.29     50.37 o
 -10 -11   1       47.50      233.12     47.22 o
  -9 -11   1      177.69       97.32    118.42 o
  -8 -11   1      510.96      565.36    135.61 o
  -7 -11   1      385.47      290.68     97.83 o
  -6 -11   1       49.51       39.43     26.62 o
  -5 -11   1     2420.54     2131.46    334.38 o
  -4 -11   1      124.77      153.66     14.21 o
  -3 -11   1      566.45      531.11    118.51 o
  -2 -11   1      120.06      195.52     96.42 o
  -1 -11   1      356.33      275.20    106.01 o
   0 -11   1     1284.40     1505.34     51.94 o
   1 -11   1      147.98      178.48     37.87 o
   2 -11   1       65.07       57.76     21.71 o
   3 -11   1     2876.58     3042.86    128.28 o
   4 -11   1      237.27      215.34     16.07 o
   5 -11   1       50.88       43.59     40.51 o
   6 -11   1       71.42       33.48     15.68 o
   7 -11   1      146.64       63.42     45.96 o
   8 -11   1      883.33      758.55     38.31 o
   9 -11   1      277.19      254.99     28.95 o
  10 -11   1      180.13      204.69     28.57 o
  11 -11   1      271.14      392.46     32.71 o
  12 -11   1      185.53      116.54     28.01 o
 -11 -10   1      270.18      299.91     75.28 o
 -10 -10   1      181.76      139.09     40.98 o
  -9 -10   1      141.95      159.15     94.73 o
  -8 -10   1     1416.56     1628.41     77.19 o
  -7 -10   1     2133.72     2198.75     67.62 o
  -6 -10   1      258.55      277.78     75.47 o
  -5 -10   1      236.01      269.97    109.11 o
  -4 -10   1      250.44      153.19     73.49 o
  -3 -10   1     1378.43     1344.36     79.88 o
  -2 -10   1     5924.84     5655.60    190.50 o
  -1 -10   1        2.72       25.87     14.94 o
   0 -10   1      407.45      320.78     49.25 o
   1 -10   1      637.46      686.57    135.80 o
   2 -10   1      621.19      497.04     27.54 o
   3 -10   1     1358.26     1097.70     44.73 o
   4 -10   1     7597.52     6917.87    419.15 o
   5 -10   1      558.46      521.97     27.82 o
   6 -10   1      332.13      412.89     21.33 o
   7 -10   1      850.31      834.93     34.68 o
   8 -10   1      320.79      326.86     26.69 o
   9 -10   1      538.19      565.65     31.48 o
  10 -10   1       20.87      -40.04     26.69 o
  11 -10   1       12.20       45.11     16.92 o
  12 -10   1     1300.74     1220.99     57.52 o
  13 -10   1      510.26      692.45     43.42 o
 -12  -9   1      240.98       90.22     39.47 o
 -11  -9   1        6.45       49.71     40.41 o
 -10  -9   1     1995.19     1979.43     98.49 o
  -9  -9   1     2056.10     2090.66     66.66 o
  -8  -9   1      151.37       35.21     38.34 o
  -7  -9   1      851.35      731.18     27.93 o
  -6  -9   1     2705.81     2415.75    190.69 o
  -5  -9   1        1.92       53.09     32.06 o
  -4  -9   1       87.88      -54.70     62.03 o
  -3  -9   1     4174.73     4325.54     96.74 o
  -2  -9   1       35.60       45.76      9.18 o
  -1  -9   1      782.05      712.28     66.54 o
   0  -9   1       19.91       99.81     40.32 o
   1  -9   1      217.20      265.88     48.02 o
   2  -9   1    14056.08    13502.86    668.67 o
   3  -9   1       28.83       10.64     23.59 o
   4  -9   1       12.93        3.74     18.80 o
   5  -9   1     7480.49     7563.16    580.89 o
   6  -9   1      468.21      477.12     33.74 o
   7  -9   1      935.83      931.36     42.85 o
   8  -9   1      503.33      470.82     60.99 o
   9  -9   1       85.89       66.15     46.99 o
  10  -9   1       20.89       58.47     14.35 o
  11  -9   1       61.29       75.18     24.06 o
  12  -9   1        4.11       -1.88     20.86 o
  13  -9   1     1298.97     1313.66     59.77 o
  14  -9   1      224.21      291.71     35.52 o
 -13  -8   1       49.88       43.42     26.31 o
 -12  -8   1      656.21      649.78     46.43 o
 -11  -8   1      840.02     1112.48    207.32 o
 -10  -8   1      358.70      371.88    100.09 o
  -9  -8   1     1759.93     1717.25     85.43 o
  -8  -8   1     3681.75     3665.86    173.21 o
  -7  -8   1      108.36       93.03     41.45 o
  -6  -8   1     1501.37     1337.25     70.67 o
  -5  -8   1     2494.50     2710.13     69.02 o
  -4  -8   1       28.12       20.68      7.52 o
  -3  -8   1     1513.58     1473.89     56.49 o
  -2  -8   1     5763.95     5950.26    124.88 o
  -1  -8   1      895.84     1059.01     89.00 o
   0  -8   1     2291.27     2104.39     82.23 o
   1  -8   1      896.02      897.17     34.02 o
   2  -8   1      194.37      192.94     10.11 o
   3  -8   1    21515.41    22873.80    333.84 o
   4  -8   1     1361.00     1229.38     54.60 o
   5  -8   1     1625.98     1515.40     46.90 o
   6  -8   1     9376.65     9090.42    120.20 o
   7  -8   1      468.13      439.57     48.68 o
   8  -8   1     1400.03     1296.47    119.35 o
   9  -8   1      236.87      209.41     66.07 o
  10  -8   1        0.38      -17.54     11.70 o
  11  -8   1      687.28      767.44     38.34 o
  12  -8   1       66.24      146.23     30.45 o
  13  -8   1      217.00      187.77     32.14 o
  14  -8   1      522.12      521.97     41.54 o
 -13  -7   1        0.79      -30.73     20.49 o
 -12  -7   1        1.54       39.47     22.37 o
 -11  -7   1     1221.72     1254.50     56.19 o
 -10  -7   1      836.81     1141.13     94.92 o
  -9  -7   1      143.83      138.82     53.38 o
  -8  -7   1     3019.83     3035.30    132.98 o
  -7  -7   1     3481.08     3492.01    239.84 o
  -6  -7   1       83.84       76.37     28.29 o
  -5  -7   1     1254.21     1078.13     31.02 o
  -4  -7   1     9008.31     8332.02    240.03 o
  -3  -7   1      364.14      356.24     15.58 o
  -2  -7   1      859.36     1010.24     46.76 o
  -1  -7   1      109.67       90.38     38.81 o
   0  -7   1      829.21      895.27     28.63 o
   1  -7   1    15737.13    15589.72    686.62 o
   2  -7   1       59.13       92.60     34.96 o
   3  -7   1     6788.56     6168.61     93.11 o
   4  -7   1    22849.71    21797.64    852.31 o
   5  -7   1     1811.86     1394.56     99.06 o
   6  -7   1       77.00       72.97     22.37 o
   7  -7   1     5445.31     5252.97     84.54 o
   8  -7   1       17.47       25.40     29.04 o
   9  -7   1        7.93       31.74     26.31 o
  10  -7   1        0.64        0.10     16.82 o
  11  -7   1      546.51      554.11     34.77 o
  12  -7   1     1160.95     1217.98     48.49 o
  13  -7   1      106.59       11.09     22.37 o
  14  -7   1        1.39       54.32     22.37 o
 -14  -6   1      131.81      -14.85     22.37 o
 -13  -6   1     1033.50      816.31     49.62 o
 -12  -6   1        0.76      -25.61     17.07 o
 -11  -6   1        1.51      -39.22     26.14 o
 -10  -6   1     1282.37     1366.01     50.95 o
  -9  -6   1      497.81      434.58     22.83 o
  -8  -6   1     4732.36     4761.50     94.48 o
  -7  -6   1     2410.88     2208.42    133.92 o
  -6  -6   1     4512.94     4573.94    213.71 o
  -5  -6   1      326.39      164.32     33.64 o
  -4  -6   1     1370.24     1147.13    102.63 o
  -3  -6   1     7422.19     7524.65    318.59 o
  -2  -6   1      132.31       -4.70     23.92 o
  -1  -6   1      332.74      247.83     54.32 o
   0  -6   1     3861.40     4402.44    425.17 o
   1  -6   1     5462.41     5077.84     96.24 o
   2  -6   1    26534.54    24950.30    694.89 o
   3  -6   1       79.20      109.53      7.71 o
   4  -6   1     2991.94     2638.40    128.66 o
   5  -6   1    14618.83    14426.11    259.67 o
   6  -6   1      187.09      137.12      9.30 o
   7  -6   1     1678.17     1555.58     30.73 o
   8  -6   1     4151.73     4041.71     79.26 o
   9  -6   1      552.83      573.26     43.14 o
  10  -6   1      464.83      475.97     25.46 o
  11  -6   1      213.59      201.41     25.56 o
  12  -6   1      104.58       76.69     24.25 o
  13  -6   1      740.02      884.54     43.79 o
  14  -6   1      352.43      411.63     33.46 o
  15  -6   1        5.27       -9.40     20.86 o
 -14  -5   1      575.35      585.31     46.24 o
 -13  -5   1      436.44      543.96     36.46 o
 -12  -5   1      508.48      527.15     44.45 o
 -11  -5   1       37.11       50.28     17.34 o
 -10  -5   1       97.66       69.41     18.66 o
  -9  -5   1     4310.19     4382.28     90.05 o
  -8  -5   1     1078.62     1107.76     43.89 o
  -7  -5   1      148.55      169.84     42.01 o
  -6  -5   1      546.31      546.48     44.55 o
  -5  -5   1     2248.57     2408.81     59.82 o
  -4  -5   1     1681.91     1515.64    126.22 o
  -3  -5   1      195.19      139.10     11.80 o
  -2  -5   1        6.44       46.66      8.36 o
  -1  -5   1     4060.58     3723.60     71.04 o
   0  -5   1     8937.43     8455.83    130.27 o
   1  -5   1     6949.86     7151.70    106.10 o
   2  -5   1     3056.03     2694.22     41.03 o
   3  -5   1     3455.73     2832.22     43.89 o
   4  -5   1     5642.35     5825.34     66.81 o
   5  -5   1      474.59      362.86     10.30 o
   6  -5   1     6641.80     6352.94    182.32 o
   7  -5   1      838.74      816.21     53.57 o
   8  -5   1      799.03      774.35     39.28 o
   9  -5   1       71.37       48.19     14.10 o
  10  -5   1       67.45      133.94     26.03 o
  11  -5   1     1688.13     1644.76    117.19 o
  12  -5   1      181.50      155.82     22.74 o
  13  -5   1       54.30       54.32     20.49 o
  14  -5   1      445.19      477.42     37.97 o
  15  -5   1      283.58      261.45     28.01 o
 -14  -4   1      370.62      468.02     35.71 o
 -13  -4   1      369.77      632.30     50.19 o
 -12  -4   1        2.45       -4.62     24.34 o
 -11  -4   1      798.57      811.48     86.46 o
 -10  -4   1      124.29       89.21     88.62 o
  -9  -4   1     1049.01      893.48     31.89 o
  -8  -4   1     5093.73     5189.49    122.64 o
  -7  -4   1      919.95      874.98     45.30 o
  -6  -4   1      101.54       72.07     51.41 o
  -5  -4   1    10508.24    10414.52    235.89 o
  -4  -4   1    15051.74    14262.20    784.83 o
  -3  -4   1     3953.88     3758.08     53.64 o
  -2  -4   1     2073.58     1979.92     34.02 o
  -1  -4   1      514.98      432.90     10.67 o
   0  -4   1    21389.90    22164.89    322.55 o
   1  -4   1    19575.28    20111.09    233.32 o
   2  -4   1    12192.27    13192.72    158.34 o
   3  -4   1      561.21      529.00     12.95 o
   4  -4   1     1184.86      982.64     15.35 o
   5  -4   1      219.15      173.13     13.91 o
   6  -4   1        7.65       29.44     25.28 o
   7  -4   1     6532.44     6443.98    119.07 o
   8  -4   1       96.66      116.09     15.04 o
   9  -4   1     1760.23     1673.36     30.66 o
  10  -4   1     1157.23     1117.03     49.90 o
  11  -4   1        7.29        2.15      9.95 o
  12  -4   1     3972.35     4314.07     96.80 o
  13  -4   1      370.51      396.03     36.28 o
  14  -4   1       98.75      215.97     28.01 o
  15  -4   1     1348.42     1412.90     78.19 o
 -15  -3   1      304.64      200.93     28.19 o
 -14  -3   1        3.48       43.42     22.93 o
 -13  -3   1      214.64      288.90     32.33 o
 -12  -3   1        6.93       14.64     12.57 o
 -11  -3   1      539.61      594.56     42.67 o
 -10  -3   1     4434.01     4832.15    216.91 o
  -9  -3   1      613.06      591.64     52.82 o
  -8  -3   1      111.03      132.50     11.07 o
  -7  -3   1     4480.67     4379.72    164.56 o
  -6  -3   1     1918.93     1790.46     79.51 o
  -5  -3   1     1144.74     1296.71     76.41 o
  -4  -3   1     3195.55     3155.01     50.94 o
  -3  -3   1      920.89      784.87     41.35 o
  -2  -3   1     3836.78     3769.02     63.91 o
  -1  -3   1      498.68      470.78     11.78 o
   0  -3   1    20388.49    22893.73    333.96 o
   1  -3   1    20142.28    21137.90    345.94 o
   2  -3   1      706.30      517.46     11.83 o
   3  -3   1      291.52      425.70     24.25 o
   4  -3   1     2697.28     2577.48     31.17 o
   5  -3   1    15082.30    14622.36    335.51 o
   6  -3   1     1046.43      997.65     15.48 o
   7  -3   1     1711.13     1800.70     87.03 o
   8  -3   1     1424.44     1549.24     44.55 o
   9  -3   1      439.43      392.55     14.57 o
  10  -3   1     2960.41     3007.23     50.10 o
  11  -3   1     1218.42     1159.88     95.30 o
  12  -3   1       99.38       88.53     12.97 o
  13  -3   1      881.42      968.94     35.15 o
  14  -3   1      376.09      326.86     37.59 o
  15  -3   1       64.34       97.74     37.78 o
 -15  -2   1      132.00       84.39     22.37 o
 -14  -2   1      834.47      833.79     47.55 o
 -13  -2   1      159.03      221.54     73.21 o
 -12  -2   1     1703.10     1622.09    131.67 o
 -11  -2   1       66.97      128.12     37.40 o
 -10  -2   1     1120.39     1071.45     41.35 o
  -9  -2   1    11005.99    11304.18    258.26 o
  -8  -2   1     1567.54     1395.57    182.70 o
  -7  -2   1     1324.33     1298.83     31.30 o
  -6  -2   1     3917.83     3692.43     76.59 o
  -5  -2   1     4712.56     4528.15    128.38 o
  -4  -2   1     3619.66     3716.13     89.85 o
  -3  -2   1     1905.55     1940.46     45.86 o
  -2  -2   1     5957.67     6442.20     93.15 o
  -1  -2   1    36172.71    37124.98    529.70 o
   0  -2   1     7086.52     6680.22    347.91 o
   1  -2   1      836.64     1068.12     37.03 o
   2  -2   1     2833.86     2591.13     92.48 o
   3  -2   1     6192.18     6233.21     95.86 o
   4  -2   1       55.82       67.27      3.57 o
   5  -2   1     4596.79     4334.84     97.18 o
   6  -2   1    15130.75    14354.78    154.23 o
   7  -2   1       33.61       39.43      6.67 o
   8  -2   1       20.82        4.02      8.55 o
   9  -2   1      812.77      665.86     35.05 o
  10  -2   1     1438.41     1418.43     98.77 o
  11  -2   1     3399.24     3425.78     68.15 o
  12  -2   1       58.78       58.27     18.61 o
  13  -2   1      402.99      460.50     31.58 o
  14  -2   1      815.50      806.35     49.25 o
  15  -2   1       20.12       18.80     26.31 o
 -15  -1   1      130.34      137.02     24.43 o
 -14  -1   1      183.28      267.09     34.02 o
 -13  -1   1      100.04      136.41     29.70 o
 -12  -1   1      165.87      123.96     38.81 o
 -11  -1   1     1844.86     1746.45     82.42 o
 -10  -1   1     1057.39     1056.56    128.85 o
  -9  -1   1     2633.30     2397.79    164.75 o
  -8  -1   1     4410.91     4246.01    146.61 o
  -7  -1   1     1138.07     1014.88     26.31 o
  -6  -1   1        3.27        5.64      5.18 o
  -5  -1   1    16667.03    16946.38    356.00 o
  -4  -1   1     7401.53     7530.68    116.63 o
  -3  -1   1    36798.48    39149.01    468.91 o
  -2  -1   1     1642.31     2052.53     29.07 o
   2  -1   1     5125.03     5180.95     56.84 o
   3  -1   1    18019.24    18460.33    182.71 o
   4  -1   1    30419.44    29694.98    471.31 o
   5  -1   1     5039.62     4829.93    123.58 o
   6  -1   1    14602.50    14652.23    155.83 o
   7  -1   1    10936.07    11459.25    203.75 o
   8  -1   1     1670.04     1863.53     35.71 o
   9  -1   1     1280.92     1239.30     24.89 o
  10  -1   1     2025.80     2192.57     61.46 o
  11  -1   1      563.80      554.59     26.44 o
  12  -1   1     1067.35     1108.59     40.41 o
  13  -1   1        8.54       22.74     18.98 o
  14  -1   1      222.29      322.16     26.50 o
  15  -1   1      850.76      753.16     50.00 o
 -15   0   1      771.15      647.71     50.75 o
 -14   0   1      237.90      217.49     60.34 o
 -13   0   1      361.50      357.31     29.51 o
 -12   0   1        1.93       14.15     18.70 o
 -11   0   1     1564.36     1667.77     64.94 o
 -10   0   1     7132.51     7238.42    290.31 o
  -9   0   1       16.16       42.03     12.22 o
  -8   0   1      173.25      159.55     12.59 o
  -7   0   1     1035.56     1095.72     70.96 o
  -6   0   1      125.43       82.69     15.04 o
  -5   0   1     9228.81     9840.82    115.73 o
  -4   0   1    51329.82    53172.41    600.41 o
  -3   0   1    30862.63    32837.23    580.14 o
  -2   0   1   126669.41   138741.06   2123.87 o
   2   0   1     9233.16     9188.45    124.62 o
   3   0   1    28987.28    30052.27    481.27 o
   4   0   1    23255.00    23495.10    398.48 o
   5   0   1    19371.54    18999.33    232.88 o
   6   0   1      198.53      160.88     23.40 o
   7   0   1     1864.74     1676.37     25.59 o
   8   0   1     1144.43     1110.10     24.52 o
   9   0   1      338.60      339.96     35.05 o
  10   0   1      473.60      449.89     44.36 o
  11   0   1     1890.10     1987.83    138.06 o
  12   0   1      360.15      266.06     20.78 o
  13   0   1      856.71      856.35     38.16 o
  14   0   1        2.58       84.39     24.62 o
  15   0   1       70.65       98.54     42.39 o
 -15   1   1       59.60       35.71     26.50 o
 -14   1   1      680.07      595.84     40.22 o
 -13   1   1       53.72       16.92     18.98 o
 -12   1   1       48.33       34.99     12.78 o
 -11   1   1      696.21      551.20     46.90 o
 -10   1   1      426.17      348.62     29.13 o
  -9   1   1     7503.23     7273.20    109.49 o
  -8   1   1     1608.53     1564.21     32.52 o
  -7   1   1      672.80      571.17     33.18 o
  -6   1   1     5101.63     4856.22    105.82 o
  -5   1   1     1895.71     1666.28     33.55 o
  -4   1   1      401.91      410.19     21.15 o
  -3   1   1     6416.31     6710.95    117.19 o
  -2   1   1      305.85      281.23      7.00 o
   2   1   1    35070.99    34802.42    446.04 o
   3   1   1    12694.17    13454.94    142.21 o
   4   1   1    12139.79    13110.11    140.42 o
   5   1   1    18203.19    17767.80    236.92 o
   6   1   1    12810.36    12312.17    356.19 o
   7   1   1       27.81       56.57     18.98 o
   8   1   1       50.27       37.96     31.95 o
   9   1   1      137.11      131.93     10.08 o
  10   1   1     1710.94     1637.76    132.42 o
  11   1   1      787.99      801.43     29.67 o
  12   1   1      361.79      325.27     61.84 o
  13   1   1      152.92       98.25     21.42 o
  14   1   1     1189.39     1242.12     54.23 o
  15   1   1       63.32      153.75     25.75 o
 -15   2   1      342.77      323.67     37.40 o
 -14   2   1       10.68      -36.65     24.43 o
 -13   2   1      392.08      413.51     29.89 o
 -12   2   1       71.73       77.92     72.55 o
 -11   2   1     1212.19     1332.53     41.83 o
 -10   2   1      183.72      189.59     56.39 o
  -9   2   1      139.46      185.19     32.05 o
  -8   2   1     1990.45     1860.46     27.64 o
  -7   2   1       65.18       55.35     17.01 o
  -6   2   1        0.23        2.69      6.98 o
  -5   2   1    16658.42    16557.30    184.21 o
  -4   2   1     6600.99     6641.69     76.37 o
  -3   2   1    17210.70    19024.58    218.24 o
  -2   2   1     1275.78     1218.69     34.87 o
  -1   2   1       24.85        2.87      5.57 o
   0   2   1    23452.04    23022.46    516.29 o
   2   2   1     9376.29    10013.70    124.79 o
   3   2   1       80.59       48.44     15.13 o
   4   2   1      864.17      873.45     37.40 o
   5   2   1      612.73      612.23     35.15 o
   6   2   1     1699.09     1823.13     24.77 o
   7   2   1      480.76      448.04     52.63 o
   8   2   1      702.46      670.40     15.62 o
   9   2   1       25.52       41.23      8.53 o
  10   2   1     3664.08     3655.64    209.11 o
  11   2   1      471.22      455.51    106.48 o
  12   2   1      122.24      121.10     19.15 o
  13   2   1      397.67      326.44     24.69 o
  14   2   1      470.69      376.42     76.31 o
  15   2   1     1416.95     1667.96     70.86 o
 -15   3   1      477.08      514.07     45.30 o
 -14   3   1      286.56      293.22     37.22 o
 -13   3   1       10.43       41.16     24.43 o
 -12   3   1      778.28      715.16     31.67 o
 -11   3   1      638.68      635.94     21.74 o
 -10   3   1     4090.70     4358.91    132.89 o
  -9   3   1      785.43      738.55     26.13 o
  -8   3   1     1768.71     1657.91     52.54 o
  -7   3   1     6621.98     6313.02    120.86 o
  -6   3   1      627.30      657.56     30.92 o
  -5   3   1      219.20      201.97      7.33 o
  -4   3   1    11927.24    12052.56    134.10 o
  -3   3   1      362.25      376.39      9.57 o
  -2   3   1     2368.06     2188.75     52.72 o
  -1   3   1     8680.30     9642.87    132.44 o
   0   3   1      614.45      516.53     14.57 o
   1   3   1     7774.16     8373.82    123.92 o
   2   3   1     3676.79     4106.13     61.09 o
   3   3   1     4070.39     4019.23     53.97 o
   4   3   1     5765.54     5606.31    103.85 o
   5   3   1     3226.88     3479.06     47.05 o
   6   3   1     1978.14     2222.43    111.93 o
   7   3   1      441.17      387.48     13.84 o
   8   3   1      744.57      781.57     30.07 o
   9   3   1     2875.47     2926.44     50.34 o
  10   3   1      605.56      543.68     41.16 o
  11   3   1      739.85      853.20     33.83 o
  12   3   1      349.04      364.17     86.27 o
  13   3   1      928.52     1007.41     95.11 o
  14   3   1        2.80      -28.97     29.23 o
  15   3   1      328.81      190.03     29.89 o
 -15   4   1       36.54      -20.68     24.43 o
 -14   4   1      355.86      354.12     43.98 o
 -13   4   1       40.93       97.74     22.37 o
 -12   4   1      312.06      359.40    119.73 o
 -11   4   1        8.43       -0.36     13.91 o
 -10   4   1     2253.63     2340.01    209.01 o
  -9   4   1     7245.62     7140.16     95.13 o
  -8   4   1     1720.00     1607.62     28.77 o
  -7   4   1      933.10      790.37     46.05 o
  -6   4   1    10958.76    11004.33    139.14 o
  -5   4   1      146.50      138.16     15.98 o
  -4   4   1      178.19      167.35     14.57 o
  -3   4   1     1680.20     1552.54     80.26 o
  -2   4   1        0.84       -2.09     18.80 o
  -1   4   1     6594.14     6570.57    126.78 o
   0   4   1     1745.57     1950.98     33.10 o
   1   4   1       97.09      186.01     11.28 o
   2   4   1    11150.27    11682.54    178.00 o
   3   4   1      224.59      228.53      8.72 o
   4   4   1     5930.07     6250.52    174.15 o
   5   4   1    12464.63    12381.28    350.36 o
   6   4   1     3750.03     3912.96     83.55 o
   7   4   1       44.91       49.09     12.22 o
   8   4   1       15.52       15.88      8.57 o
   9   4   1      698.02      866.63     49.43 o
  10   4   1     1784.39     1690.06     38.56 o
  11   4   1       88.18       33.18     13.54 o
  12   4   1      352.66      299.53     24.30 o
  13   4   1      334.04      299.23     28.57 o
  14   4   1      800.72      841.31     45.30 o
  15   4   1        0.08      -13.35     20.86 o
 -15   5   1      458.29      360.51     37.78 o
 -14   5   1       82.91      146.23     28.38 o
 -13   5   1       48.04       41.16     24.43 o
 -12   5   1     1094.48     1080.02     48.49 o
 -11   5   1     2538.62     2588.61    178.84 o
 -10   5   1        0.30      -14.10      9.40 o
  -9   5   1     1654.82     1602.91     27.21 o
  -8   5   1     2135.18     1780.06     73.68 o
  -7   5   1       33.87       54.11      7.44 o
  -6   5   1      257.84      219.91     12.78 o
  -5   5   1     4640.65     4416.88    114.75 o
  -4   5   1      120.24      114.78     10.34 o
  -3   5   1      135.63       89.11      6.64 o
  -2   5   1      964.97      919.29     17.60 o
  -1   5   1     1952.66     1699.92     28.96 o
   0   5   1    41126.48    40384.59    646.78 o
   1   5   1       13.62       21.93     15.88 o
   2   5   1       62.98       78.74     33.93 o
   3   5   1     7424.10     7470.51    146.14 o
   4   5   1     3309.54     2965.45     55.36 o
   5   5   1      653.91      774.60     77.06 o
   6   5   1    10767.97    10819.27    489.26 o
   7   5   1     3690.66     4111.05     81.58 o
   8   5   1     1669.34     1708.52     79.70 o
   9   5   1      306.49      265.42     93.79 o
  10   5   1      480.38      503.31    105.63 o
  11   5   1     2424.90     2223.44    117.85 o
  12   5   1      688.47      753.16     40.41 o
  13   5   1       72.43        5.64     20.68 o
  14   5   1      426.14      485.13     32.52 o
 -15   6   1       76.01       33.83     22.74 o
 -14   6   1       84.80      131.95     37.78 o
 -13   6   1       59.96       29.89     18.98 o
 -12   6   1       53.59       26.13     20.49 o
 -11   6   1     2154.96     2448.27     68.14 o
 -10   6   1     4994.08     5014.54    105.85 o
  -9   6   1      179.23      186.27     43.98 o
  -8   6   1     2792.91     2768.08    117.95 o
  -7   6   1     1680.19     1630.43    188.81 o
  -6   6   1     3305.63     3153.30    256.57 o
  -5   6   1      358.91      323.91     32.05 o
  -4   6   1     1712.02     1518.72     25.98 o
  -3   6   1        2.12        2.16     12.22 o
  -2   6   1     2018.08     1617.04     29.57 o
  -1   6   1      152.16      115.58      7.18 o
   0   6   1     2964.30     2666.83     80.64 o
   1   6   1    34918.06    35474.84    514.01 o
   2   6   1     5043.22     4494.16     76.79 o
   3   6   1      790.13      499.02     14.38 o
   4   6   1    44198.07    45251.56   1572.85 o
   5   6   1     5073.95     4802.07    164.00 o
   6   6   1      151.19      138.30     28.85 o
   7   6   1     1495.95     1378.76     83.92 o
   8   6   1      212.33      168.03     20.86 o
   9   6   1     5543.98     5659.62    137.87 o
  10   6   1        0.00       -6.59     17.86 o
  11   6   1      148.70      186.22     50.47 o
  12   6   1      355.87      408.25     40.22 o
  13   6   1      223.46      224.99     25.94 o
  14   6   1      178.20      300.74     37.59 o
 -14   7   1        1.59       13.35     22.74 o
 -13   7   1      293.39      326.86     29.70 o
 -12   7   1       41.13       82.89     22.93 o
 -11   7   1     1231.28     1233.61     43.37 o
 -10   7   1     2208.37     2238.88     60.72 o
  -9   7   1     1131.56     1249.05     39.57 o
  -8   7   1     2107.38     2058.96    142.47 o
  -7   7   1     2315.06     2181.25     47.40 o
  -6   7   1    15502.94    15778.96    339.46 o
  -5   7   1     1222.47     1257.17     23.61 o
  -4   7   1      133.68       94.23      6.26 o
  -3   7   1     3724.87     3487.72    238.52 o
  -2   7   1     1638.55     1604.14     31.62 o
  -1   7   1    21685.10    21356.03    319.26 o
   0   7   1        0.18       30.17     22.73 o
   1   7   1     8263.07     7657.03    256.00 o
   2   7   1    14115.26    13890.73    806.63 o
   3   7   1      407.21      320.17     15.44 o
   4   7   1        0.56       21.68     22.46 o
   5   7   1    21418.22    21821.47    419.44 o
   6   7   1     2706.37     2456.64     56.29 o
   7   7   1      126.97      124.04     13.15 o
   8   7   1      765.24      777.42     69.45 o
   9   7   1       17.27       14.75     33.83 o
  10   7   1     1542.17     1446.12     39.17 o
  11   7   1       90.27      154.27     19.57 o
  12   7   1       17.02       50.56     20.30 o
  13   7   1      777.35      818.76     47.18 o
  14   7   1      144.68      347.54     35.52 o
 -14   8   1        1.16       56.20     22.74 o
 -13   8   1       10.07      -52.44     35.71 o
 -12   8   1      461.01      469.90     35.71 o
 -11   8   1      214.27      261.15     46.61 o
 -10   8   1      496.21      347.54     25.94 o
  -9   8   1     3124.87     2994.32     83.64 o
  -8   8   1     1782.33     1709.20     38.52 o
  -7   8   1      802.59      794.07     24.64 o
  -6   8   1      490.54      439.01     68.04 o
  -5   8   1     6721.83     6762.17    252.43 o
  -4   8   1      314.93      351.11     13.59 o
  -3   8   1       78.90       21.46     22.56 o
  -2   8   1     7738.75     7673.73    134.23 o
  -1   8   1     4250.06     4180.82     80.57 o
   0   8   1    11905.91    12629.02    306.51 o
   1   8   1     1410.01     1254.64     33.90 o
   2   8   1     2667.91     2612.76    154.79 o
   3   8   1    15617.57    16314.01    395.32 o
   4   8   1        9.02      -39.13     26.09 o
   5   8   1        5.40       14.49     12.06 o
   6   8   1     1787.69     1616.13     50.84 o
   7   8   1        0.67       11.97     57.23 o
   8   8   1      831.58      850.04     30.07 o
   9   8   1      341.58      181.76     18.80 o
  10   8   1       23.84        0.31     32.89 o
  11   8   1      104.98       92.98     33.83 o
  12   8   1       31.30       88.53     18.80 o
  13   8   1      139.65      139.09     24.62 o
 -14   9   1        8.16      -13.35     24.62 o
 -13   9   1       48.90       69.36     24.62 o
 -12   9   1      353.67      451.29     40.60 o
 -11   9   1     1802.07     1921.15     64.66 o
 -10   9   1       93.85       80.41     18.14 o
  -9   9   1      151.81      144.25     20.94 o
  -8   9   1     6651.47     6767.00    432.87 o
  -7   9   1     8071.43     8228.11    138.38 o
  -6   9   1     1886.83     1816.17     97.65 o
  -5   9   1     3170.97     2948.02     49.60 o
  -4   9   1     2348.36     2105.27     82.98 o
  -3   9   1       13.28        7.95     22.56 o
  -2   9   1     1183.32     1203.50     52.82 o
  -1   9   1     2821.20     3082.87     71.20 o
   0   9   1     2965.89     2920.74    191.06 o
   1   9   1     1964.65     1973.01     69.40 o
   2   9   1        2.29        7.52     28.19 o
   3   9   1       19.86       26.35     15.88 o
   4   9   1     5236.89     5229.18    143.96 o
   5   9   1      124.52      144.98    118.70 o
   6   9   1      382.86      466.54     92.01 o
   7   9   1     3146.60     3088.19     68.93 o
   8   9   1       20.25       39.45     14.94 o
   9   9   1     2324.27     2298.82    132.89 o
  10   9   1       36.24       45.11     17.08 o
  11   9   1        0.06      146.05     31.45 o
  12   9   1      461.30      424.04     35.71 o
  13   9   1       20.35      -36.37     24.25 o
 -13  10   1       83.29       91.72     26.50 o
 -12  10   1       63.33       80.45     30.26 o
 -11  10   1       27.80       52.44     24.43 o
 -10  10   1     2274.97     2490.92    121.70 o
  -9  10   1      671.73      703.76     33.96 o
  -8  10   1        1.57      -46.08     33.83 o
  -7  10   1     2954.93     2788.52     57.29 o
  -6  10   1     3162.91     3491.50    296.98 o
  -5  10   1       51.60       69.90     14.10 o
  -4  10   1      199.62      192.60     20.68 o
  -3  10   1     1206.42     1063.23     26.97 o
  -2  10   1      317.75      306.48     30.64 o
  -1  10   1      126.19       65.62     18.33 o
   0  10   1      157.46      213.17     40.41 o
   2  10   1      610.57      633.46     36.96 o
   3  10   1      738.99      785.07     45.52 o
   4  10   1      130.92      108.34     51.60 o
   5  10   1     1219.59     1214.45    129.41 o
   6  10   1      230.33      149.44     72.27 o
   7  10   1      319.36      316.63     52.16 o
   8  10   1     2833.37     2846.39     86.27 o
   9  10   1        6.62      -22.97     31.01 o
  10  10   1      843.05      918.38     63.15 o
  11  10   1       12.54        7.52     37.40 o
  12  10   1       20.89      152.62     42.86 o
 -13  11   1        0.10      -13.35     20.86 o
 -12  11   1     1232.58     1285.46     59.02 o
 -11  11   1        2.25       52.44     22.56 o
 -10  11   1      417.24      489.91     33.98 o
  -9  11   1      970.58     1063.45     91.07 o
  -8  11   1     1335.21     1395.21    148.49 o
  -7  11   1      323.51      288.30     45.96 o
  -6  11   1      920.70      723.63     95.01 o
  -5  11   1      132.07       83.09     12.75 o
  -4  11   1      128.27      109.14     13.71 o
  -3  11   1       31.40       43.55      7.17 o
  -2  11   1     1018.19      940.96    100.56 o
  -1  11   1     2200.45     2019.36     73.21 o
   0  11   1      858.54      820.94    140.78 o
   1  11   1      131.65      164.50     41.26 o
   2  11   1     1062.85      944.07    186.83 o
   3  11   1     4678.60     4829.37    190.03 o
   4  11   1      347.69      200.89     29.20 o
   5  11   1      258.81      242.66     35.47 o
   6  11   1        7.84      -32.56     21.77 o
   7  11   1      337.28      385.57     48.59 o
   8  11   1       20.91       -5.99     22.46 o
  10  11   1       25.72       45.54     66.63 o
  11  11   1       80.61      131.95     39.85 o
 -12  12   1       25.00      -42.57     28.38 o
 -11  12   1      562.71      801.46     61.46 o
 -10  12   1      161.58      177.06     27.63 o
  -9  12   1      185.85      179.44     51.69 o
  -8  12   1     1410.18     1209.93     62.59 o
  -7  12   1      496.02      660.99     47.93 o
  -6  12   1      188.32      218.26     15.61 o
  -5  12   1       16.35       11.87     31.01 o
  -4  12   1       15.37       23.72     12.64 o
  -3  12   1     1550.45     1532.24     42.12 o
  -2  12   1        3.28       97.80     35.62 o
  -1  12   1      569.26      630.81    143.88 o
   0  12   1     1339.20     1359.02     85.71 o
   1  12   1     2210.78     1804.03    139.84 o
   2  12   1     1433.99     1571.92    197.55 o
   3  12   1     2525.61     2727.19    103.74 o
   4  12   1     4493.93     4184.42    235.89 o
   5  12   1       17.03       42.18     27.84 o
   6  12   1       70.06      112.98     28.40 o
   7  12   1     1941.89     1987.54    158.54 o
   8  12   1       30.39       19.53     86.46 o
   9  12   1      276.18      178.65    174.15 o
  10  12   1       47.21      101.19     34.31 o
  11  12   1       68.68      112.78     39.66 o
 -11  13   1        4.77       11.09     26.13 o
 -10  13   1      593.51      583.05     43.98 o
  -9  13   1       91.70       90.22     18.98 o
  -8  13   1      109.02      119.86     39.38 o
  -7  13   1      646.70      582.39     31.42 o
  -6  13   1        3.45       34.39     55.54 o
  -5  13   1      701.37      604.43     53.57 o
  -4  13   1      363.99      428.88     32.10 o
  -3  13   1     1779.36     1807.24    136.08 o
  -2  13   1     4102.15     4284.57    331.66 o
  -1  13   1      402.81      433.90     31.28 o
   0  13   1       80.29       37.34     61.09 o
   1  13   1     3169.27     3687.33    143.70 o
   2  13   1     3812.02     3816.23    211.64 o
   3  13   1      645.75      525.34     78.94 o
   4  13   1      879.74      832.29     83.83 o
   5  13   1     2147.10     2228.76     99.77 o
   6  13   1      149.51      172.93     41.57 o
   7  13   1       19.08       -6.17     25.90 o
   8  13   1     1003.26      988.65     72.58 o
   9  13   1       64.06      -28.05     22.17 o
  10  13   1      148.02      158.07     38.16 o
 -10  14   1        0.03      174.80     49.25 o
  -9  14   1     1018.73     1085.66     74.24 o
  -8  14   1       22.11       46.47     30.92 o
  -7  14   1      154.06       97.18     24.62 o
  -6  14   1      654.75      675.94     55.17 o
  -5  14   1      126.60      158.55     72.46 o
  -4  14   1      513.03      565.08     63.15 o
  -3  14   1      268.08      224.31     21.57 o
  -2  14   1      376.37      502.72     31.98 o
  -1  14   1     1915.50     2204.59     89.66 o
   0  14   1      837.54      793.01    158.54 o
   1  14   1        3.41       10.53     25.28 o
   2  14   1     2487.52     2673.82    112.49 o
   3  14   1     1755.93     1639.12     78.08 o
   4  14   1        1.79      -15.71    103.19 o
   5  14   1      347.77      452.34     59.87 o
   6  14   1     1335.83     1250.15     82.39 o
   7  14   1      412.77      318.30     38.27 o
   8  14   1       63.69       94.72     32.57 o
  -9  15   1        9.06       41.16     45.11 o
  -8  15   1      567.73      447.53     53.19 o
  -7  15   1       72.32      172.36     34.02 o
  -6  15   1        2.62      -48.68     49.06 o
  -5  15   1      590.74      467.77    133.36 o
  -4  15   1      438.13      375.30     42.14 o
  -3  15   1     1277.76     1245.43     64.28 o
  -2  15   1      347.09      463.18     80.73 o
  -1  15   1      337.59      343.83     33.59 o
   0  15   1     1384.65     1344.26    182.89 o
   1  15   1      506.75      545.94     64.75 o
   2  15   1       23.79      -19.51     42.10 o
   3  15   1      758.83      823.84     59.79 o
   4  15   1      646.69      602.81    164.47 o
   5  15   1       31.54       29.29     31.01 o
   6  15   1       17.27      -30.72     28.62 o
   7  15   1      766.79      781.23    136.46 o
  -7  16   1     1752.32     1755.40     86.65 o
  -6  16   1       70.45      175.61     35.04 o
  -5  16   1       90.90       -9.21    123.87 o
  -4  16   1     1369.58     1539.29     95.32 o
  -3  16   1      357.13      325.81     52.77 o
  -2  16   1     1504.62     1712.40    184.77 o
  -1  16   1       10.73       41.16     43.42 o
   0  16   1       63.78      140.89    144.26 o
   1  16   1     1576.05     1962.23    121.33 o
   2  16   1      229.47      282.06     54.51 o
   3  16   1      582.91      560.94     80.07 o
   4  16   1      260.93      263.37     61.28 o
   5  16   1      185.14      217.48     48.02 o
   6  16   1      104.84      143.23     62.21 o
  -5  17   1       51.35       28.16     40.60 o
  -4  17   1       82.98       46.45    102.34 o
  -3  17   1      249.57      512.29    127.72 o
  -2  17   1       25.88      230.48    177.15 o
  -1  17   1       71.11      -36.52     64.66 o
   0  17   1       27.35      113.43     67.38 o
   1  17   1       12.23       30.85    126.03 o
   2  17   1      523.33      639.79     55.49 o
   3  17   1       48.77      -29.89     43.04 o
  -3 -16   2      348.61      334.79     34.26 o
  -2 -16   2      562.75      605.88    108.45 o
  -1 -16   2      350.70      183.70     30.32 o
   0 -16   2        0.79      141.16     31.95 o
   1 -16   2      488.16      396.33     46.21 o
   2 -16   2      112.69      127.80     84.96 o
   3 -16   2      180.19      362.93     42.79 o
   4 -16   2      275.03      502.89     57.42 o
   5 -16   2       36.85      -11.09     31.77 o
   6 -16   2     1489.30     1468.91     83.08 o
  -5 -15   2     1124.64     1298.59     77.21 o
  -4 -15   2      510.63      628.92    273.20 o
  -3 -15   2      149.50      249.41    137.21 o
  -2 -15   2      685.71      627.57    129.69 o
  -1 -15   2     1761.06     1862.74     80.25 o
   0 -15   2      102.02      226.52     80.26 o
   1 -15   2       19.46       45.61     37.40 o
   2 -15   2      146.88      250.94    135.71 o
   3 -15   2      152.66      144.39     84.11 o
   4 -15   2      586.07      737.25     47.75 o
   5 -15   2      168.24      182.02     88.34 o
   6 -15   2        5.52      114.66     37.22 o
   7 -15   2      489.84      411.63     38.72 o
   8 -15   2        0.03      -28.01     35.71 o
  -7 -14   2     1292.69      961.45    140.88 o
  -6 -14   2      184.11      129.17     42.67 o
  -5 -14   2       46.11      -19.59     56.20 o
  -4 -14   2      450.48      498.42    132.89 o
  -3 -14   2      196.01      191.83     36.03 o
  -2 -14   2      281.35      224.07     49.15 o
  -1 -14   2      262.76      247.32     34.77 o
   0 -14   2      949.43     1121.90    208.35 o
   1 -14   2        7.35      -24.08     16.06 o
   2 -14   2        9.10       15.74     51.60 o
   3 -14   2      555.79      360.81    116.72 o
   4 -14   2      525.74      564.46     41.93 o
   5 -14   2     1226.66     1251.67     53.81 o
   6 -14   2       28.60       70.81     93.98 o
   7 -14   2      166.99      131.95     27.82 o
   8 -14   2      860.50      955.59     48.31 o
   9 -14   2        0.60      144.17     32.33 o
  -8 -13   2       13.50      -33.36     41.99 o
  -7 -13   2       88.71       82.33     96.71 o
  -6 -13   2     1112.84     1293.02    163.90 o
  -5 -13   2       38.41      150.88     37.22 o
  -4 -13   2       91.87      195.39     86.93 o
  -3 -13   2     1099.60     1386.56     79.04 o
  -2 -13   2     1619.91     1830.52     83.64 o
  -1 -13   2     1053.18      994.68     73.21 o
   0 -13   2      221.00      165.26     26.63 o
   1 -13   2       73.02       77.46     44.26 o
   2 -13   2      249.52      297.88     28.75 o
   3 -13   2     1187.69     1014.39     44.92 o
   4 -13   2      562.38      534.07     65.50 o
   5 -13   2      903.95      895.72    134.96 o
   6 -13   2     1539.97     1606.87     52.61 o
   7 -13   2        1.76        2.68     36.56 o
   8 -13   2      255.71      207.13     29.89 o
   9 -13   2     1274.98     1316.85     75.56 o
  10 -13   2       17.52      -45.39     30.26 o
  11 -13   2        1.05       -3.76     22.74 o
  -9 -12   2       34.67       23.32     43.24 o
  -8 -12   2     1237.87     1389.41    176.59 o
  -7 -12   2      213.44      274.60     37.77 o
  -6 -12   2      342.30      241.74    107.14 o
  -5 -12   2      853.30      811.53    142.38 o
  -4 -12   2       15.79      -28.95     77.16 o
  -3 -12   2      912.54     1128.90    291.34 o
  -2 -12   2      759.41      766.06     70.39 o
  -1 -12   2     1222.59     1227.78     64.24 o
   0 -12   2       21.58       57.75     60.15 o
   1 -12   2       44.75       11.08     19.55 o
   2 -12   2       58.42       14.37     14.94 o
   3 -12   2     2891.36     2840.47    175.74 o
   4 -12   2     2065.93     2086.23     67.71 o
   5 -12   2      102.91      141.89     82.61 o
   6 -12   2      496.83      537.91     88.34 o
   7 -12   2      784.11      713.62     40.22 o
   8 -12   2      147.91      182.27     33.46 o
   9 -12   2       60.29       11.09     20.49 o
  10 -12   2      299.08      247.73     30.07 o
  11 -12   2        0.12       60.15     28.19 o
  12 -12   2      218.22      158.07     39.28 o
 -10 -11   2        5.25       20.61     26.58 o
  -9 -11   2       51.59       19.53     30.09 o
  -8 -11   2       84.42       82.87     71.24 o
  -7 -11   2     2067.05     1991.19    104.13 o
  -6 -11   2       28.96        9.40     37.59 o
  -5 -11   2      228.04      167.55     31.48 o
  -4 -11   2      261.74      240.55    132.32 o
  -3 -11   2      963.96     1066.65     37.47 o
  -2 -11   2       34.06       66.58     10.96 o
  -1 -11   2      279.50      336.33    110.61 o
   0 -11   2        3.31       13.25     44.92 o
   1 -11   2      595.03      690.95     77.44 o
   2 -11   2     1390.23     1441.62     52.16 o
   3 -11   2       60.61       90.70     85.52 o
   4 -11   2     2035.22     2060.83     93.70 o
   5 -11   2      742.49      775.43     99.43 o
   6 -11   2        0.77        9.88     31.77 o
   7 -11   2      290.60      306.09     74.90 o
   8 -11   2     1580.20     1534.49    146.05 o
   9 -11   2      170.54      150.56     20.30 o
  10 -11   2        0.55      -22.74     18.98 o
  11 -11   2      255.66      287.39     29.32 o
  12 -11   2       75.49       72.93     24.43 o
 -11 -10   2      244.60      462.38     72.74 o
 -10 -10   2        7.78        7.08     73.12 o
  -9 -10   2      106.37      -41.16     45.11 o
  -8 -10   2      124.63      190.03     58.64 o
  -7 -10   2       37.94       28.50     21.71 o
  -6 -10   2     4121.57     4299.26    141.63 o
  -5 -10   2     1914.87     2028.55    111.18 o
  -4 -10   2      164.58       93.64    103.28 o
  -3 -10   2     4445.62     4568.19    108.24 o
  -2 -10   2      718.15      645.86    126.69 o
  -1 -10   2     1162.04     1242.94    108.64 o
   0 -10   2      113.27      113.19     12.17 o
   1 -10   2     2019.49     1795.03    105.63 o
   2 -10   2     8501.43     9046.19    219.35 o
   3 -10   2      343.02      285.54     18.42 o
   4 -10   2      689.51      678.80     69.17 o
   5 -10   2      755.93      781.39    121.89 o
   6 -10   2      664.47      651.85     36.75 o
   7 -10   2      238.25      271.72     16.73 o
   8 -10   2      729.55      755.09     54.70 o
   9 -10   2     1616.04     1633.49    128.38 o
  10 -10   2       41.41      -25.66     17.10 o
  11 -10   2       69.04       60.15     24.25 o
  12 -10   2      743.46      713.31     43.98 o
  13 -10   2      175.60      296.23     34.40 o
 -12  -9   2      177.54      219.91     56.58 o
 -11  -9   2      272.76      299.23     67.48 o
 -10  -9   2        9.75      128.00     56.95 o
  -9  -9   2      192.94      170.28     70.58 o
  -8  -9   2     2958.42     2980.33    203.75 o
  -7  -9   2       18.40       41.16     13.35 o
  -6  -9   2     1323.34     1164.35     73.68 o
  -5  -9   2     4188.24     4183.94    273.39 o
  -4  -9   2     2786.30     2873.24    213.43 o
  -3  -9   2       36.52       50.06     64.00 o
  -2  -9   2     2663.66     2674.64    166.16 o
  -1  -9   2      935.79      850.79     51.22 o
   0  -9   2     1342.30     1297.58    156.01 o
   1  -9   2     1167.62     1189.16     86.37 o
   2  -9   2     2127.10     1923.49     55.53 o
   3  -9   2    14046.18    12958.06    186.20 o
   4  -9   2      455.96      427.10     14.11 o
   5  -9   2      142.88      160.20     11.28 o
   6  -9   2      876.05      749.14     17.67 o
   7  -9   2      398.84      434.54     93.98 o
   8  -9   2       21.21      -24.80     27.16 o
   9  -9   2      340.52      374.63     29.79 o
  10  -9   2     1433.44     1685.63     74.81 o
  11  -9   2       32.45        9.40     20.86 o
  12  -9   2       19.91      -25.09     16.73 o
  13  -9   2      289.43      240.97     28.19 o
  14  -9   2      165.01      133.08     28.01 o
 -12  -8   2      742.18      591.51     73.87 o
 -11  -8   2       52.09      183.97     55.45 o
 -10  -8   2      371.05      414.53     30.98 o
  -9  -8   2      418.57      309.30     27.29 o
  -8  -8   2      927.12      744.88     82.14 o
  -7  -8   2     8378.08     8034.50    262.39 o
  -6  -8   2     1786.48     1627.88     74.24 o
  -5  -8   2     1996.63     2076.03     59.82 o
  -4  -8   2    12662.00    13086.42    262.34 o
  -3  -8   2       60.19       23.65     46.80 o
  -2  -8   2     2477.83     2495.11    249.52 o
  -1  -8   2     6115.06     5852.04    166.63 o
   0  -8   2     1577.61     1696.68    189.18 o
   1  -8   2     6545.29     7087.03    127.59 o
   2  -8   2     6757.25     6701.00    171.04 o
   3  -8   2     3503.14     3204.81     91.25 o
   4  -8   2     7708.98     7503.87    145.95 o
   5  -8   2     2008.50     1891.46     31.79 o
   6  -8   2        1.03       -5.16      5.73 o
   7  -8   2     5750.46     6021.35    160.80 o
   8  -8   2     5146.98     5273.69    232.23 o
   9  -8   2      279.54      265.09     20.00 o
  10  -8   2      518.65      469.38     27.07 o
  11  -8   2      727.91      632.30     34.96 o
  12  -8   2     1174.39     1097.13     51.69 o
  13  -8   2      495.32      610.68     38.53 o
  14  -8   2      420.50      194.92     26.69 o
 -13  -7   2      150.25       50.56     20.30 o
 -12  -7   2        0.24        9.40    124.90 o
 -11  -7   2      184.24      171.69     26.96 o
 -10  -7   2      467.79      527.71     89.47 o
  -9  -7   2     1582.19     1648.61     54.00 o
  -8  -7   2      666.51      591.26     23.36 o
  -7  -7   2     1045.91      955.51    111.27 o
  -6  -7   2     2029.06     1942.69    157.98 o
  -5  -7   2      237.48      215.48     26.69 o
  -4  -7   2      353.71      323.99     17.83 o
  -3  -7   2     6452.95     6350.08    166.72 o
  -2  -7   2        0.61        9.48     66.44 o
  -1  -7   2       86.62      157.41     67.01 o
   0  -7   2    16945.54    17084.18    432.59 o
   1  -7   2     2838.63     2655.55     48.28 o
   2  -7   2    12439.41    13174.19    174.80 o
   3  -7   2        2.42        4.38     25.28 o
   4  -7   2       81.22       58.06      9.98 o
   5  -7   2     8492.54     8110.00     96.22 o
   6  -7   2     2100.87     1934.10     49.81 o
   7  -7   2      105.89      102.40     12.22 o
   8  -7   2     2427.29     2172.04    152.44 o
   9  -7   2     2465.18     2440.73     75.47 o
  10  -7   2        0.29      -13.82     25.37 o
  11  -7   2      245.12      404.68     40.04 o
  12  -7   2     1400.12     1465.53     59.77 o
  13  -7   2      622.36      473.66     43.42 o
  14  -7   2      276.00      280.06     27.63 o
 -13  -6   2      712.55      667.64     44.73 o
 -12  -6   2      462.88      494.06    102.44 o
 -11  -6   2       34.92      135.90     30.22 o
 -10  -6   2      569.30      394.47     29.19 o
  -9  -6   2      883.39      840.68    135.33 o
  -8  -6   2      944.48      943.15     51.50 o
  -7  -6   2     1512.73     1551.37     41.26 o
  -6  -6   2     1214.25     1088.97     31.32 o
  -5  -6   2     3195.97     2932.31     58.84 o
  -4  -6   2       23.94        3.69     30.07 o
  -3  -6   2       56.60       75.15      8.55 o
  -2  -6   2     6990.68     6609.71    134.26 o
  -1  -6   2        0.32       10.29     44.08 o
   0  -6   2     2105.51     1937.71     38.12 o
   1  -6   2     6303.41     5659.50    111.65 o
   2  -6   2       38.53       60.44      6.50 o
   3  -6   2    18280.84    18189.07    434.94 o
   4  -6   2     1573.14     1410.79     39.38 o
   5  -6   2      797.83      807.45     51.50 o
   6  -6   2    14186.82    13291.26    185.42 o
   7  -6   2     2764.07     2442.03     38.87 o
   8  -6   2      608.63      506.84     36.18 o
   9  -6   2     1704.71     1651.76     62.97 o
  10  -6   2      440.08      480.83     26.38 o
  11  -6   2       49.54       11.09     15.04 o
  12  -6   2       28.85      -27.91     18.61 o
  13  -6   2      117.74      110.90     24.62 o
  14  -6   2       74.22      105.63     24.06 o
  15  -6   2        6.71       18.80     20.68 o
 -14  -5   2      144.80      120.29     30.45 o
 -13  -5   2      483.53      483.06     38.16 o
 -12  -5   2      541.79      588.38     33.85 o
 -11  -5   2      237.37      175.26     32.14 o
 -10  -5   2       20.17      -23.12     34.68 o
  -9  -5   2     1939.72     1935.83    104.79 o
  -8  -5   2      940.78     1023.37     36.46 o
  -7  -5   2      866.08      876.53     26.18 o
  -6  -5   2        2.32        5.26     12.51 o
  -5  -5   2      548.17      616.50     82.04 o
  -4  -5   2     7570.39     7290.21    129.46 o
  -3  -5   2     1056.68     1164.23     38.53 o
  -2  -5   2        7.09       58.27     10.38 o
  -1  -5   2     4471.55     3938.44     79.84 o
   0  -5   2      489.07      413.44     47.08 o
   1  -5   2     1352.46     1785.02     38.25 o
   2  -5   2        4.40       25.54     15.98 o
   3  -5   2     3793.06     3764.63     46.88 o
   4  -5   2    14494.27    14209.28    162.47 o
   5  -5   2     2351.01     2103.25     31.56 o
   6  -5   2        2.15       -1.88      9.30 o
   7  -5   2     4908.19     4772.93     83.74 o
   8  -5   2      200.70      153.03     42.67 o
   9  -5   2      129.78      151.00     28.95 o
  10  -5   2      628.80      700.90     27.99 o
  11  -5   2      525.33      593.58     33.83 o
  12  -5   2      640.17      753.16     35.71 o
  13  -5   2        0.82       39.47     16.92 o
  14  -5   2        2.77      -42.01     28.01 o
  15  -5   2       72.79      120.29     24.81 o
 -14  -4   2      259.21      257.32     33.46 o
 -13  -4   2      327.70      322.16     37.40 o
 -12  -4   2       22.92       97.92     57.42 o
 -11  -4   2       27.37       -0.52     33.74 o
 -10  -4   2      595.91      580.78     47.65 o
  -9  -4   2       14.16        0.59     20.77 o
  -8  -4   2     2639.58     2660.53    307.13 o
  -7  -4   2      640.45      584.90    103.00 o
  -6  -4   2     2634.01     2496.10     50.03 o
  -5  -4   2     1843.78     1580.56    145.01 o
  -4  -4   2     5298.92     4774.23    293.03 o
  -3  -4   2    14914.97    13971.51    182.14 o
  -2  -4   2     1904.66     2125.59    115.88 o
  -1  -4   2     1165.74     1363.58    111.74 o
   0  -4   2     2192.07     2124.57     91.25 o
   1  -4   2     3465.99     3807.65     74.71 o
   2  -4   2    16991.35    16145.98    247.26 o
   3  -4   2      355.30      460.03     11.09 o
   4  -4   2      803.41      660.88     24.53 o
   5  -4   2     2919.19     2657.90     75.94 o
   6  -4   2       97.10       78.98      7.30 o
   7  -4   2     3614.03     3397.80    160.05 o
   8  -4   2     3422.39     3480.67     63.12 o
   9  -4   2      458.81      537.94     18.04 o
  10  -4   2        8.76       14.24     10.71 o
  11  -4   2      704.22      665.91     24.17 o
  12  -4   2      455.90      333.07     22.18 o
  13  -4   2     1929.50     2001.78     65.97 o
  14  -4   2       85.67      124.05     24.06 o
  15  -4   2        3.81        5.64     24.62 o
 -14  -3   2      899.63      823.64     49.81 o
 -13  -3   2      321.68      238.15     28.19 o
 -12  -3   2        2.18       59.77     50.09 o
 -11  -3   2       31.39       -9.24     26.31 o
 -10  -3   2       23.82       -6.94     13.59 o
  -9  -3   2     4655.51     5308.17    107.19 o
  -8  -3   2     2407.20     2501.43    103.94 o
  -7  -3   2      546.40      526.77     31.48 o
  -6  -3   2     8072.44     7678.50    420.47 o
  -5  -3   2    13783.38    13154.13    804.94 o
  -4  -3   2      719.52      875.43     52.63 o
  -3  -3   2     2505.74     2291.05     41.89 o
  -2  -3   2    16661.67    17159.94    261.74 o
  -1  -3   2       71.05       90.22      7.71 o
   0  -3   2      384.42      412.35      9.75 o
   1  -3   2     1379.67     1193.93     16.57 o
   2  -3   2        6.34       15.39      4.51 o
   3  -3   2     6263.83     5629.72     65.68 o
   4  -3   2     4915.62     4728.07     54.82 o
   5  -3   2     2997.64     2734.04     39.24 o
   6  -3   2    16314.99    16682.25    290.68 o
   7  -3   2      570.09      584.35     17.86 o
   8  -3   2     1534.16     1663.91     38.81 o
   9  -3   2     2375.39     2478.94     41.38 o
  10  -3   2      597.82      568.58     18.23 o
  11  -3   2      633.62      585.04     23.14 o
  12  -3   2      244.19      223.67     18.23 o
  13  -3   2        6.40      -13.35     15.22 o
  14  -3   2      479.60      548.09     40.60 o
  15  -3   2      139.78      177.06     30.07 o
 -15  -2   2       68.95      114.66     35.34 o
 -14  -2   2      161.03      101.12     24.43 o
 -13  -2   2      697.20      715.57     43.98 o
 -12  -2   2        3.68       33.93     13.93 o
 -11  -2   2      381.65      454.50     21.55 o
 -10  -2   2      308.28      290.42     69.73 o
  -9  -2   2       11.14      -15.37     21.52 o
  -8  -2   2     2521.24     2475.27     54.68 o
  -7  -2   2     5863.30     5886.54    120.01 o
  -6  -2   2     2697.18     2552.09     39.94 o
  -5  -2   2    15399.83    15403.70    654.38 o
  -4  -2   2    24381.37    22935.11    264.49 o
  -3  -2   2     6457.43     6649.94    258.35 o
  -2  -2   2        3.89        3.83      7.61 o
  -1  -2   2     6864.63     7654.85    121.42 o
   0  -2   2     2019.31     2345.18     35.62 o
   1  -2   2      131.05       91.10      8.27 o
   2  -2   2     4425.67     4926.78     51.08 o
   3  -2   2     2156.08     2074.04     37.50 o
   4  -2   2     2292.82     2100.59     67.57 o
   5  -2   2        1.43        2.51      7.52 o
   6  -2   2      166.66      135.44      5.77 o
   7  -2   2    18590.51    18360.13    229.52 o
   8  -2   2     1593.38     1429.37     27.82 o
   9  -2   2      363.46      318.07     14.08 o
  10  -2   2     4239.39     4061.73     64.41 o
  11  -2   2      981.13     1130.24     71.80 o
  12  -2   2      926.72      990.74     35.52 o
  13  -2   2      184.02      280.06     26.13 o
  14  -2   2      409.20      527.98     39.85 o
  15  -2   2      308.87      268.60     35.52 o
 -15  -1   2      791.13     1123.06     72.74 o
 -14  -1   2      271.20      302.24     33.08 o
 -13  -1   2       13.87       42.73     15.24 o
 -12  -1   2       20.92       48.70     30.07 o
 -11  -1   2       47.30       25.54     25.28 o
 -10  -1   2     3118.80     3575.02    259.01 o
  -9  -1   2     1783.02     1601.06    174.62 o
  -8  -1   2      241.50      257.18     22.46 o
  -7  -1   2     9414.34     9358.36    152.90 o
  -6  -1   2    18396.46    18938.54    508.43 o
  -5  -1   2     1691.03     2249.51     37.81 o
  -4  -1   2    12643.62    12725.70    152.18 o
  -3  -1   2    20955.08    21132.08    285.22 o
  -2  -1   2       29.70      -15.37     10.24 o
  -1  -1   2     2310.30     2270.18     35.02 o
   1  -1   2     3282.55     3811.04     75.09 o
   2  -1   2    13826.22    14677.84    118.13 o
   3  -1   2      487.00      645.41      8.90 o
   4  -1   2    14568.98    14446.12    137.69 o
   5  -1   2    46854.29    46907.79    516.99 o
   6  -1   2      855.23      617.73     11.84 o
   7  -1   2       28.73       10.43      5.32 o
   8  -1   2     7972.42     7963.23    110.13 o
   9  -1   2     1144.73     1076.27     55.07 o
  10  -1   2        3.06        7.61      9.44 o
  11  -1   2     4171.05     4463.94     97.93 o
  12  -1   2       55.47       46.99     16.54 o
  13  -1   2      310.88      462.38     39.10 o
  14  -1   2       80.35       65.79     18.98 o
  15  -1   2       45.48       31.77     18.61 o
  16  -1   2      540.16      458.62     42.67 o
 -15   0   2        1.00      -20.68     31.95 o
 -14   0   2     1735.30     1940.32     80.26 o
 -13   0   2      378.84      589.44     44.17 o
 -12   0   2       75.52       57.45     16.52 o
 -11   0   2       44.18       47.60     15.26 o
 -10   0   2       10.53       -5.64     14.75 o
  -9   0   2     1943.49     2040.76     78.47 o
  -8   0   2      682.74      614.17     24.72 o
  -7   0   2      396.00      373.85     13.12 o
  -6   0   2    14007.65    14142.80    382.50 o
  -5   0   2    19569.91    19472.17    332.13 o
  -4   0   2    25445.72    28546.34    329.12 o
  -3   0   2    27327.79    28617.52    580.99 o
  -2   0   2    38519.27    39054.74    463.55 o
   0   0   2       63.21        3.42      1.88 o
   2   0   2       20.74       40.86      8.36 o
   3   0   2     5747.57     5272.88     81.95 o
   4   0   2     6797.47     7188.46     92.01 o
   5   0   2     7587.94     7301.56    166.82 o
   6   0   2    26910.60    27129.04    428.36 o
   7   0   2     1538.70     1354.33     73.21 o
   8   0   2     2515.56     2122.66     39.14 o
   9   0   2     7498.66     7242.30    118.63 o
  10   0   2      747.34      723.73     22.54 o
  11   0   2     1279.78     1313.06     69.73 o
  12   0   2     1362.70     1348.43     47.74 o
  13   0   2        0.01      -25.37     16.92 o
  14   0   2      666.46      587.38     44.17 o
  15   0   2       23.03       12.15     51.60 o
 -15   1   2        4.18       22.74     26.50 o
 -14   1   2       72.85       54.32     26.13 o
 -13   1   2     1117.83     1285.46     49.81 o
 -12   1   2      233.23      216.60     41.45 o
 -11   1   2      571.26      504.18     28.02 o
 -10   1   2       80.14       72.82     10.60 o
  -9   1   2     1034.49      945.15     26.69 o
  -8   1   2     2119.12     1957.25     44.08 o
  -7   1   2       80.24      129.30      7.86 o
  -6   1   2       77.09      117.99     13.44 o
  -5   1   2    23990.40    24288.42    487.76 o
  -4   1   2    21613.66    22769.96    263.57 o
  -3   1   2    28513.22    31284.49    352.31 o
  -2   1   2       99.09      120.29      5.32 o
  -1   1   2    14406.72    15478.09    291.38 o
   2   1   2    17077.32    18703.79    188.43 o
   3   1   2     1661.67     1804.40     20.30 o
   4   1   2     7526.83     7232.91    250.36 o
   5   1   2      348.33      230.20      7.89 o
   6   1   2     6569.86     5743.26     65.06 o
   7   1   2    16721.15    17366.06    208.59 o
   8   1   2      315.13      279.64     11.45 o
   9   1   2       42.53       33.08     22.65 o
  10   1   2     3856.20     3796.67     78.30 o
  11   1   2       18.99        4.98     23.40 o
  12   1   2      954.55      934.16     34.40 o
  13   1   2       47.04       69.84     37.59 o
  14   1   2        0.17       -4.52     26.31 o
  15   1   2      935.00     1047.58     77.35 o
 -15   2   2     1415.25     1515.71     81.01 o
 -14   2   2      137.25       18.80     30.07 o
 -13   2   2       21.92       39.47     16.92 o
 -12   2   2      162.26      243.56     64.28 o
 -11   2   2        0.95      -26.64     17.76 o
 -10   2   2     3460.35     3609.16    119.45 o
  -9   2   2      240.41      213.07     15.98 o
  -8   2   2      584.16      538.36     29.70 o
  -7   2   2      105.13      119.48     21.71 o
  -6   2   2      241.44      275.31     19.36 o
  -5   2   2      425.63      513.01     21.52 o
  -4   2   2     8359.10     7739.20    198.30 o
  -3   2   2    10075.35    10013.82    229.69 o
  -2   2   2    12710.52    13172.48    179.35 o
  -1   2   2     3255.50     3445.67     54.96 o
   1   2   2     4297.94     4362.73     72.90 o
   2   2   2      115.57      243.41     10.15 o
   3   2   2     8277.44     8551.45    136.37 o
   4   2   2     6984.50     6682.08    109.96 o
   5   2   2    27371.05    27747.20    484.19 o
   6   2   2     3609.18     3600.90     88.44 o
   7   2   2      227.73      264.32      9.80 o
   8   2   2      639.82      605.69     16.97 o
   9   2   2        3.34      -17.06     11.37 o
  10   2   2       54.35        9.61     16.82 o
  11   2   2     1968.31     2014.01     94.92 o
  12   2   2       47.17       46.92     19.83 o
  13   2   2      150.89      223.11     22.43 o
  14   2   2       37.80       -0.44     38.53 o
  15   2   2        6.86       81.89     96.80 o
 -15   3   2       44.61       11.09     28.01 o
 -14   3   2     1232.21     1040.36     67.10 o
 -13   3   2        1.30       22.74     22.74 o
 -12   3   2        5.05       19.75     12.62 o
 -11   3   2      590.86      630.56     23.60 o
 -10   3   2      455.31      387.55     82.33 o
  -9   3   2     2609.64     2691.31     52.28 o
  -8   3   2       90.98       76.64     20.49 o
  -7   3   2      489.68      495.68     13.37 o
  -6   3   2    13577.57    13716.78    179.94 o
  -5   3   2     7345.42     6938.51    123.02 o
  -4   3   2       21.67       22.68      8.46 o
  -3   3   2    16448.94    16502.67    202.97 o
  -2   3   2       70.71       57.39      7.61 o
  -1   3   2    22470.59    23761.79    309.09 o
   0   3   2     2598.48     2993.52     89.85 o
   1   3   2    63027.36    65929.35    834.39 o
   2   3   2     2342.23     2307.92     58.36 o
   3   3   2     1644.93     1726.97     23.40 o
   4   3   2     2805.40     2911.65     37.91 o
   5   3   2     3895.39     3787.21     48.57 o
   6   3   2    11037.20    11102.70    145.26 o
   7   3   2       36.63       58.54     14.19 o
   8   3   2      122.65      118.66     32.99 o
   9   3   2     1933.86     2145.09     46.43 o
  10   3   2      748.81      732.76     55.73 o
  11   3   2      710.49      713.43     26.07 o
  12   3   2      103.00       84.80     37.87 o
  13   3   2       34.67       15.05     13.97 o
  14   3   2      346.96      506.87     70.02 o
  15   3   2       23.72        9.94     51.60 o
 -15   4   2       98.70       20.68     22.56 o
 -14   4   2        2.78       13.35     24.62 o
 -13   4   2      314.41      406.37     38.53 o
 -12   4   2        4.67      -26.13     18.61 o
 -11   4   2     1129.11     1166.13     46.80 o
 -10   4   2      236.30      228.16     18.98 o
  -9   4   2     1716.14     1572.90     41.54 o
  -8   4   2     4064.77     3831.76    182.70 o
  -7   4   2       54.58       38.74     15.79 o
  -6   4   2       59.70       23.69      4.72 o
  -5   4   2    29919.62    29126.46    337.81 o
  -4   4   2     5741.41     5198.51     68.79 o
  -3   4   2      819.74      754.27     17.66 o
  -2   4   2     4207.67     4029.68     55.50 o
  -1   4   2     9911.63    10477.37    133.97 o
   0   4   2    30783.29    32473.47    530.29 o
   1   4   2      624.23      737.12     39.94 o
   2   4   2      374.76      390.62     10.07 o
   3   4   2     3345.45     3336.95     65.32 o
   4   4   2     6144.31     6539.75     98.02 o
   5   4   2     1208.21     1285.87     75.56 o
   6   4   2     3447.52     3602.69     52.77 o
   7   4   2      112.36      105.66      8.13 o
   8   4   2       85.58       61.22      8.53 o
   9   4   2       76.92       65.54     11.37 o
  10   4   2     3844.29     4180.74    180.91 o
  11   4   2       72.21       37.50     17.76 o
  12   4   2       21.12       62.62     24.53 o
  13   4   2       30.22       27.38     61.93 o
  14   4   2      163.26       87.88     63.72 o
  15   4   2     1269.01     1288.66     59.21 o
 -15   5   2      673.43      546.03     50.56 o
 -14   5   2        4.35        3.76     22.74 o
 -13   5   2       51.65       28.01     24.25 o
 -12   5   2      395.38      359.06     63.81 o
 -11   5   2      197.47      216.74     20.86 o
 -10   5   2     1728.80     1569.57     91.25 o
  -9   5   2        6.84       30.15      7.61 o
  -8   5   2     2911.56     2851.59     53.00 o
  -7   5   2     6841.16     6235.51    216.81 o
  -6   5   2     3436.54     3147.62     51.26 o
  -5   5   2      813.42      729.80     47.46 o
  -4   5   2    20059.72    19804.30    296.12 o
  -3   5   2     4388.17     4114.33     62.93 o
  -2   5   2     1247.24     1057.26     21.93 o
  -1   5   2       96.34      109.07      7.81 o
   0   5   2       15.00       35.18     12.97 o
   1   5   2     7176.36     7669.58    134.23 o
   2   5   2        3.35       -2.69     11.28 o
   3   5   2     1423.98     1439.36    106.20 o
   4   5   2    22547.51    22292.56    296.98 o
   5   5   2    12980.33    12618.08    232.88 o
   6   5   2      373.24      400.18     73.68 o
   7   5   2     5875.20     5977.68    334.48 o
   8   5   2     6089.44     6045.25    235.70 o
   9   5   2      383.99      378.07     38.25 o
  10   5   2       26.48       24.43     13.48 o
  11   5   2     1996.16     1896.88     74.53 o
  12   5   2        2.54       78.94     20.86 o
  13   5   2      164.93      153.75     25.75 o
  14   5   2       22.33       28.01     18.80 o
  15   5   2      155.23      152.62     26.69 o
 -15   6   2       97.67       45.11     37.78 o
 -14   6   2      723.08      823.64     47.37 o
 -13   6   2       31.82       67.85     22.93 o
 -12   6   2       38.74       37.04     38.63 o
 -11   6   2     1659.69     1608.09     46.90 o
 -10   6   2     2413.87     2304.73     55.82 o
  -9   6   2     4070.52     3774.06     85.15 o
  -8   6   2      565.82      537.94     24.06 o
  -7   6   2      520.33      510.71     19.06 o
  -6   6   2     8259.24     8164.12    384.66 o
  -5   6   2      231.89      243.75     15.41 o
  -4   6   2     1190.69     1210.60     30.26 o
  -3   6   2      858.78      713.64     25.37 o
  -2   6   2      161.98      139.91      7.18 o
  -1   6   2    13185.21    13402.57    300.36 o
   0   6   2    10706.39    10584.63    182.94 o
   1   6   2     4778.10     5240.58    191.44 o
   2   6   2    12767.90    13078.80    238.80 o
   3   6   2     2500.32     2201.05     56.76 o
   4   6   2      158.07      135.82      9.35 o
   5   6   2    20131.41    18883.27    241.79 o
   6   6   2     7447.37     7288.29    224.14 o
   7   6   2     1155.63      904.87    102.53 o
   8   6   2     2624.49     2553.20    219.82 o
   9   6   2     6577.43     6991.23    116.71 o
  10   6   2      493.64      499.12     72.36 o
  11   6   2      170.20      170.20     42.86 o
  12   6   2      316.92      306.75     31.95 o
  13   6   2      290.26      257.32     26.50 o
  14   6   2      670.76      811.24     49.43 o
 -14   7   2      156.73      204.69     26.13 o
 -13   7   2      674.38      741.32     44.92 o
 -12   7   2      235.25      218.60     28.19 o
 -11   7   2      841.89     1023.63     47.18 o
 -10   7   2     1337.73     1327.29    108.08 o
  -9   7   2      812.74      770.79     26.19 o
  -8   7   2     3209.82     3086.83     67.47 o
  -7   7   2      177.61      187.44     61.56 o
  -6   7   2       55.18       18.65      9.75 o
  -5   7   2     9090.42     8562.48    312.86 o
  -4   7   2     1510.49     1398.19     30.39 o
  -3   7   2      727.50      696.03     19.40 o
  -2   7   2     6282.84     6014.21    292.56 o
  -1   7   2      200.34      227.43     10.33 o
   0   7   2     6701.87     6910.16    155.44 o
   1   7   2       71.22       86.37     10.35 o
   2   7   2      310.36      358.86     17.95 o
   3   7   2    10282.00    10149.79    447.53 o
   4   7   2     2502.78     2251.74     50.80 o
   5   7   2     1144.74      989.13     48.87 o
   6   7   2     7873.32     7553.90    227.90 o
   7   7   2     3882.14     3790.02    331.09 o
   8   7   2      228.67      177.02     15.36 o
   9   7   2     1564.83     1533.20    160.80 o
  10   7   2     1878.58     1764.96     45.59 o
  11   7   2      134.34       88.53     17.10 o
  12   7   2        0.31        5.64     18.80 o
  13   7   2      120.41       69.36     24.62 o
  14   7   2      330.01      238.15     29.51 o
 -14   8   2       18.33       16.92     26.50 o
 -13   8   2      105.91      103.75     22.93 o
 -12   8   2     1582.04     1764.95     65.60 o
 -11   8   2      977.95      939.98     51.31 o
 -10   8   2      892.92      803.95    112.68 o
  -9   8   2      312.64      292.84     23.59 o
  -8   8   2       77.45       40.86     17.76 o
  -7   8   2     3146.23     3322.82    123.68 o
  -6   8   2     3074.52     3195.10    128.75 o
  -5   8   2        9.08       22.18     13.06 o
  -4   8   2    11026.98    10738.58    265.31 o
  -3   8   2     2335.07     2298.48     52.07 o
  -2   8   2       60.46       79.63     11.18 o
  -1   8   2    12938.54    13485.56    479.02 o
   0   8   2     1796.96     2088.42     67.85 o
   1   8   2     1570.31     1640.12     81.67 o
   2   8   2      484.27      457.05     18.60 o
   3   8   2       45.43       29.27     29.98 o
   4   8   2    16271.11    15735.45    709.83 o
   5   8   2     2230.94     2193.24    138.15 o
   6   8   2      892.71      839.71     86.84 o
   7   8   2     1258.60     1244.85     35.52 o
   8   8   2      827.67      672.85     26.57 o
   9   8   2      985.39     1078.05     33.83 o
  10   8   2      122.93      138.88     15.41 o
  11   8   2      578.03      712.82     32.95 o
  12   8   2      151.88      133.08     21.05 o
  13   8   2       32.40      -13.35     22.74 o
 -14   9   2      103.07      137.02     30.45 o
 -13   9   2       93.36       56.20     28.01 o
 -12   9   2        1.04       35.71     22.74 o
 -11   9   2     1804.63     1871.28    135.52 o
 -10   9   2      821.14      735.02     35.27 o
  -9   9   2      896.49      883.47    109.58 o
  -8   9   2      944.40      842.92     90.32 o
  -7   9   2       95.23      111.50     11.74 o
  -6   9   2     2815.78     2726.93     58.85 o
  -5   9   2     1638.52     1689.88     47.99 o
  -4   9   2     2724.67     2437.71     49.30 o
  -3   9   2     5457.18     5348.22    104.69 o
  -2   9   2      635.67      604.89     87.21 o
  -1   9   2      424.94      431.69     72.46 o
   0   9   2     1146.81     1057.85     35.47 o
   1   9   2        1.86        3.77      9.30 o
   2   9   2      842.99      896.75    128.66 o
   3   9   2      543.44      455.05     24.06 o
   4   9   2      828.00      755.18     28.95 o
   5   9   2     5403.04     5236.76    186.27 o
   6   9   2      799.19      749.83     31.99 o
   7   9   2      361.62      308.63     26.13 o
   8   9   2      743.73      774.16    141.25 o
   9   9   2      950.75     1026.31     42.07 o
  10   9   2      479.70      478.63     44.92 o
  11   9   2       61.29       13.87     20.77 o
  12   9   2      291.30      368.78     31.58 o
  13   9   2      514.38      514.07     37.40 o
 -13  10   2      183.77      355.62     34.40 o
 -12  10   2      342.90      215.97     30.64 o
 -11  10   2        1.38      -18.80     20.68 o
 -10  10   2      824.23      820.08     38.71 o
  -9  10   2      358.66      377.28     63.81 o
  -8  10   2     1286.69     1220.44     97.18 o
  -7  10   2       39.20       25.21     12.34 o
  -6  10   2     1422.93     1348.07    210.33 o
  -5  10   2     5341.26     5183.25    186.08 o
  -4  10   2     1001.07      956.89     25.15 o
  -3  10   2     1540.28     1384.56     36.29 o
  -2  10   2     8773.15     9095.91    355.72 o
  -1  10   2       22.80       39.47     16.92 o
   0  10   2     1627.14     1437.12    146.89 o
   1  10   2      215.12      174.06     78.10 o
   2  10   2        0.19      -31.61     78.94 o
   3  10   2     2214.55     1980.97     79.13 o
   4  10   2        0.05       20.32     25.28 o
   5  10   2      725.17      693.94     63.15 o
   7  10   2       56.55       81.31     21.35 o
   8  10   2     1709.89     1657.46    265.78 o
   9  10   2     1026.29     1090.34     49.43 o
  10  10   2      336.63      310.37     41.07 o
  11  10   2       73.30      186.46     39.10 o
  12  10   2       38.58       -3.76     32.14 o
 -13  11   2       83.40       41.16     35.52 o
 -12  11   2      182.23      141.16     29.89 o
 -11  11   2      168.28      208.45     30.07 o
 -10  11   2      201.15      228.94     31.58 o
  -9  11   2       73.00       22.41     15.66 o
  -8  11   2      582.71      771.18     89.38 o
  -7  11   2     1246.47     1301.45    207.98 o
  -6  11   2       57.62       53.41     33.08 o
  -5  11   2     1118.39     1077.22     26.18 o
  -4  11   2     2061.82     2128.04    133.92 o
  -3  11   2      198.72      190.15     14.33 o
  -2  11   2      313.76      256.20     35.43 o
  -1  11   2     3569.26     3774.77    298.95 o
   0  11   2      498.24      460.06    116.16 o
   1  11   2     1422.00     1351.21     36.02 o
   2  11   2        0.94       73.82     35.90 o
   3  11   2       14.01      118.44     43.98 o
   4  11   2      216.52      200.72     41.16 o
   5  11   2      344.22      355.46     34.00 o
   6  11   2      701.78      731.17     67.95 o
   7  11   2      397.75      460.23     30.59 o
   8  11   2      364.06      419.21     31.38 o
   9  11   2      170.33      200.69     22.61 o
  10  11   2      468.66      436.28    125.84 o
  11  11   2       61.08       69.36     35.34 o
  12  11   2      130.17       37.40     25.94 o
 -12  12   2      101.91      200.93     29.51 o
 -11  12   2      135.44      126.12     28.19 o
 -10  12   2      437.55      462.38     39.10 o
  -9  12   2      442.74      466.38     50.09 o
  -8  12   2       21.73       36.46     21.17 o
  -7  12   2     2150.13     2227.29    129.13 o
  -6  12   2     3025.03     3080.12    208.07 o
  -5  12   2       61.72       39.07     20.77 o
  -4  12   2      219.60      244.57     18.80 o
  -3  12   2     1955.96     1908.87     49.67 o
  -2  12   2     2102.24     2379.92     85.17 o
  -1  12   2     2473.83     2616.68     70.46 o
   0  12   2     2318.09     1969.35    160.80 o
   1  12   2      548.77      619.05     47.55 o
   2  12   2     3062.57     3107.09    104.24 o
   3  12   2     1543.51     1445.68     62.93 o
   4  12   2        0.90       -6.39     69.36 o
   5  12   2     4674.23     5111.96    155.57 o
   6  12   2     1337.90     1379.54     99.06 o
   7  12   2      282.82      319.10     60.15 o
   8  12   2     1466.21     1408.90     56.58 o
   9  12   2       89.26      191.31     39.26 o
  10  12   2       56.25      180.66     46.90 o
  11  12   2       55.41        0.00     18.80 o
 -11  13   2        7.33       86.09     29.70 o
 -10  13   2        2.92      -28.01     26.13 o
  -9  13   2      507.18      575.41    159.11 o
  -8  13   2      239.60      164.55     47.27 o
  -7  13   2     1041.99      963.75     67.01 o
  -6  13   2      957.57      852.42     38.36 o
  -5  13   2     1924.46     2090.55     60.23 o
  -4  13   2      386.62      497.34    116.82 o
  -3  13   2      222.67      181.76     14.36 o
  -2  13   2     3354.74     3601.31    101.00 o
  -1  13   2      534.66      686.00    103.94 o
   0  13   2      599.93      869.60     74.71 o
   1  13   2      256.25      218.50     93.04 o
   2  13   2      548.83      601.13     49.51 o
   3  13   2     6926.69     7160.89    215.24 o
   4  13   2      112.26      252.37     53.10 o
   5  13   2      523.29      596.28    228.94 o
   6  13   2     1807.36     2080.67    163.43 o
   7  13   2      349.99      259.71     34.11 o
   8  13   2       11.12       69.47     35.81 o
   9  13   2      852.11      821.46     65.97 o
  10  13   2      103.63       29.89     33.64 o
 -10  14   2        3.34      -34.11     22.74 o
  -9  14   2       46.44      137.02     35.52 o
  -8  14   2     1163.24     1440.46    111.37 o
  -7  14   2      422.67      598.39     98.40 o
  -6  14   2      363.23      246.77     44.78 o
  -5  14   2      340.79      247.51     76.22 o
  -4  14   2      842.50      958.51     75.00 o
  -3  14   2      587.04      503.35     32.61 o
  -2  14   2       15.39       70.59     60.34 o
  -1  14   2     1516.98     1176.07     56.58 o
   0  14   2       35.94       11.65     17.76 o
   1  14   2      255.76      322.13     27.84 o
   2  14   2      779.78      971.36     73.21 o
   3  14   2      516.91      483.95     43.00 o
   4  14   2     3565.99     3650.39    138.87 o
   5  14   2       97.45      175.46    138.25 o
   6  14   2      438.71      295.58     53.29 o
   7  14   2     2041.82     2165.36    432.87 o
   8  14   2        8.86       50.25     72.27 o
   9  14   2       79.13      100.31    105.35 o
  -9  15   2       12.46       24.43     62.21 o
  -8  15   2      115.45      136.50     29.21 o
  -7  15   2      994.61     1016.07    105.07 o
  -6  15   2      515.45      528.26     56.28 o
  -5  15   2      234.20      274.89    139.28 o
  -4  15   2     1106.98     1219.55     64.99 o
  -3  15   2     2747.63     2835.98    206.19 o
  -2  15   2      128.55      212.97     47.10 o
  -1  15   2      110.71       39.97     74.24 o
   0  15   2      218.57      145.86     22.44 o
   1  15   2      135.27      323.85     48.18 o
   2  15   2      735.54      811.57    179.22 o
   3  15   2      462.07      364.79     75.75 o
   4  15   2      166.05      206.85     87.59 o
   5  15   2      776.47      784.84    139.94 o
   6  15   2        5.51      -42.81     28.54 o
   7  15   2       33.08      114.16    106.10 o
   8  15   2      566.64      342.65     43.42 o
  -8  16   2        0.22       62.21     34.21 o
  -7  16   2      245.08      172.70     86.46 o
  -6  16   2      776.50      979.83     76.62 o
  -5  16   2      448.99      462.98     95.11 o
  -4  16   2       29.77       54.32     56.20 o
  -3  16   2     1026.72     1325.76    113.72 o
  -2  16   2     1856.22     1784.81    109.86 o
  -1  16   2      117.36      232.36     90.50 o
   0  16   2        2.15      -89.80     59.87 o
   1  16   2      952.41      730.60     80.82 o
   2  16   2      486.76      701.06     56.77 o
   3  16   2      508.18      426.11     42.20 o
   4  16   2       86.34      108.44     32.27 o
   5  16   2       78.64       76.43     32.32 o
   6  16   2      320.12      262.17     32.66 o
  -5  17   2      429.10      396.51    203.84 o
  -4  17   2      184.72      217.39    102.81 o
  -3  17   2       14.96      -70.63     47.08 o
  -2  17   2      185.80      277.54     68.79 o
  -1  17   2      318.90      354.95     44.96 o
   0  17   2      129.56      114.66     58.46 o
   1  17   2        6.07       75.50     46.14 o
   2  17   2      663.89      511.41    176.31 o
   3  17   2      300.64      155.29     37.55 o
   4  17   2      407.77      285.48     62.78 o
  -2  18   2        1.35      -52.02     34.68 o
  -1  18   2        0.41      118.00     43.39 o
   0  18   2        9.49      220.79     40.65 o
  -1 -16   3     2007.27     2226.94     92.28 o
   0 -16   3        5.01      103.50     47.08 o
   1 -16   3       21.34       29.05     32.89 o
   2 -16   3      304.74      232.72     30.48 o
   3 -16   3      112.57       28.07    113.62 o
   4 -16   3     1521.24     1281.61    262.39 o
   5 -16   3      704.14      587.38     56.76 o
  -4 -15   3      448.14      436.39     81.95 o
  -3 -15   3     1153.13     1213.67     82.26 o
  -2 -15   3       69.74       -0.52     75.18 o
  -1 -15   3       98.61       81.91     30.07 o
   0 -15   3      785.37      820.01    147.83 o
   1 -15   3      132.28      253.18     40.04 o
   2 -15   3       13.25       42.15     22.59 o
   3 -15   3      324.34      255.06     58.27 o
   4 -15   3       77.12       37.85     50.56 o
   5 -15   3       77.27       26.92     72.36 o
   6 -15   3       33.65       31.77     20.49 o
   7 -15   3       21.91      105.63     26.69 o
  -6 -14   3      589.00      746.10     70.29 o
  -5 -14   3      675.55      601.62     63.04 o
  -4 -14   3        0.70        2.86     26.53 o
  -3 -14   3       13.89       -4.67     37.41 o
  -2 -14   3      827.88      812.85     49.63 o
  -1 -14   3       31.22      116.68     68.61 o
   0 -14   3        0.07       73.39     32.05 o
   1 -14   3     1179.17     1268.06     56.02 o
   2 -14   3       75.79       85.43     24.32 o
   3 -14   3      157.07      165.38     80.07 o
   4 -14   3     1260.76      973.93     61.46 o
   5 -14   3       62.27       72.25     97.65 o
   6 -14   3      365.62      417.70     60.34 o
   7 -14   3       10.70        1.88     18.98 o
   8 -14   3        1.26      -42.86     28.57 o
   9 -14   3     1317.99     1233.21     76.12 o
  -7 -13   3       56.08      120.29     67.48 o
  -6 -13   3      722.35      695.73     63.42 o
  -5 -13   3      734.21      661.47     60.30 o
  -3 -13   3      221.60      244.51     46.52 o
  -2 -13   3      146.19      214.65     63.53 o
  -1 -13   3     1304.77     1291.17     52.99 o
   0 -13   3       16.48      -29.32     19.55 o
   1 -13   3       54.56       24.94     64.56 o
   2 -13   3     1162.47     1115.15     70.30 o
   3 -13   3      298.01      350.54     31.16 o
   4 -13   3     1370.50     1392.15     55.63 o
   5 -13   3      543.27      695.52     51.60 o
   6 -13   3       10.62      -22.67     22.56 o
   7 -13   3      688.68      717.82     44.17 o
   8 -13   3       72.49      118.42     32.14 o
   9 -13   3       22.73       29.89     44.92 o
  10 -13   3      951.99      755.60     57.14 o
  -9 -12   3      130.22      147.17     39.57 o
  -8 -12   3      167.52      387.37    111.93 o
  -7 -12   3     1002.22      899.98     99.71 o
  -6 -12   3      103.29       94.67     89.28 o
  -5 -12   3      257.90      338.90    105.07 o
  -4 -12   3       43.25       27.49     70.58 o
  -3 -12   3      310.41      234.79     91.25 o
  -2 -12   3      327.55      402.12     39.82 o
  -1 -12   3      291.45      347.01     80.82 o
   0 -12   3     1917.58     2080.51     70.11 o
   1 -12   3        5.24      -35.71     24.43 o
   2 -12   3        3.49      -13.25     18.74 o
   3 -12   3     1162.74     1188.49     82.98 o
   4 -12   3      312.79      194.18     88.25 o
   5 -12   3     1159.21      944.88     47.93 o
   6 -12   3       45.35       10.68     40.41 o
   7 -12   3      521.28      667.54     84.39 o
   8 -12   3     2462.96     2374.69     80.26 o
   9 -12   3       59.65       75.18     26.31 o
  10 -12   3      164.22      165.78     33.46 o
  11 -12   3      871.99      681.17     54.32 o
 -10 -11   3      123.50      117.29     48.87 o
  -9 -11   3       58.62      119.67     42.63 o
  -8 -11   3       25.82      -24.05     73.21 o
  -7 -11   3      180.25      224.07     62.97 o
  -6 -11   3      568.37      583.42    129.13 o
  -5 -11   3       59.88      -10.92     62.03 o
  -4 -11   3       52.75      -34.58     38.34 o
  -3 -11   3      334.97      369.60     59.96 o
  -2 -11   3     1793.73     1872.96     55.89 o
  -1 -11   3      272.56      253.18     20.68 o
   0 -11   3      796.12      835.66     51.60 o
   1 -11   3      831.16      874.70    100.09 o
   2 -11   3      153.61      185.57     86.46 o
   3 -11   3      226.22      231.72     26.35 o
   4 -11   3      858.05      919.90     45.77 o
   5 -11   3      403.94      371.16     48.40 o
   6 -11   3     1489.09     1321.67     70.49 o
   7 -11   3      120.72       76.19     15.88 o
   8 -11   3       49.10       -1.35     34.77 o
   9 -11   3     2784.24     2941.58     89.28 o
  10 -11   3       28.36        5.64     18.80 o
  11 -11   3       31.71       45.11     21.05 o
  12 -11   3      441.16      524.03     39.66 o
 -10 -10   3      398.70      432.86    119.64 o
  -9 -10   3      153.02      142.87    112.59 o
  -8 -10   3      267.05      352.27     38.94 o
  -7 -10   3        0.51      -54.32     50.56 o
  -6 -10   3       27.68       27.72     25.94 o
  -5 -10   3     1303.15     1278.99    263.05 o
  -4 -10   3      862.05      856.67    116.16 o
  -3 -10   3        5.18       43.42     17.10 o
  -2 -10   3     5547.92     5593.48    128.37 o
  -1 -10   3     8103.55     8113.46    174.72 o
   0 -10   3      193.57      157.39     83.45 o
   1 -10   3     1840.42     1853.29     52.53 o
   2 -10   3     3039.34     3124.79    129.69 o
   3 -10   3     1505.08     1611.90     65.79 o
   4 -10   3      709.58      555.40     39.85 o
   5 -10   3       65.93      131.48     51.41 o
   6 -10   3      315.07      375.57     20.32 o
   7 -10   3     1881.02     2140.16     53.04 o
   8 -10   3      286.57      332.28     20.89 o
   9 -10   3        0.39      -11.09     37.40 o
  10 -10   3     1536.43     1556.50     54.70 o
  11 -10   3        0.19       16.92     28.19 o
  12 -10   3       67.58       80.45     24.06 o
  13 -10   3      395.65      326.86     31.39 o
 -11  -9   3       50.09       22.95     71.52 o
 -10  -9   3       12.96       42.44    134.58 o
  -9  -9   3      345.86      416.99     45.12 o
  -8  -9   3       84.04       91.01     28.88 o
  -6  -9   3       98.30      132.54     15.90 o
  -5  -9   3      296.06      282.64     82.51 o
  -4  -9   3     1882.09     1863.65    183.54 o
  -3  -9   3     2386.87     2274.91    124.81 o
  -2  -9   3      617.36      663.55    128.85 o
  -1  -9   3    18843.98    19419.05    379.90 o
   0  -9   3    15302.99    14949.88    296.15 o
   1  -9   3     1082.88      918.98     30.79 o
   2  -9   3      387.31      381.27     86.84 o
   3  -9   3     4166.72     4238.23     68.84 o
   4  -9   3      907.95      813.45     22.77 o
   5  -9   3      122.59      125.37     48.68 o
   6  -9   3       38.49       35.39     13.16 o
   7  -9   3       24.84       27.12     11.32 o
   8  -9   3     2110.80     2209.81    221.89 o
   9  -9   3      187.02       86.09     24.06 o
  10  -9   3      197.69      385.70     39.10 o
  11  -9   3     1003.04     1077.01     51.31 o
  12  -9   3        4.12      -28.48     18.98 o
  13  -9   3       87.88      110.90     28.38 o
 -12  -8   3       62.64       75.06     46.14 o
 -11  -8   3     1188.05     1546.41     84.38 o
 -10  -8   3      116.12      263.22    119.92 o
  -9  -8   3        8.27       46.56     19.36 o
  -8  -8   3     1037.12      937.50     41.98 o
  -7  -8   3       16.63      -21.52     43.42 o
  -6  -8   3     5888.73     5830.19    683.80 o
  -5  -8   3      960.45      846.95     26.78 o
  -4  -8   3      147.03      150.56     12.78 o
  -3  -8   3    15948.24    16630.30    411.15 o
  -2  -8   3     4435.54     4719.30    162.77 o
  -1  -8   3     1584.08     1746.29     59.82 o
   0  -8   3     3708.95     3809.75     84.13 o
   1  -8   3     3451.84     3524.78     75.51 o
   2  -8   3      837.85      655.15    112.21 o
   3  -8   3       79.63       65.79      7.58 o
   4  -8   3     2219.12     2262.06    260.70 o
   5  -8   3       90.29       68.51     32.80 o
   6  -8   3       50.31       52.76      5.83 o
   7  -8   3      144.15      128.11     52.82 o
   8  -8   3     1724.55     1737.56     44.92 o
   9  -8   3     3620.33     3782.12     83.61 o
  10  -8   3       94.17       96.05     24.62 o
  11  -8   3       78.82       82.89     20.49 o
  12  -8   3     2168.53     2233.16     77.82 o
  13  -8   3       27.76      118.42     28.38 o
  14  -8   3      121.83      103.75     22.93 o
 -12  -7   3        0.06        2.70     22.06 o
 -11  -7   3       24.58       -5.70     25.94 o
 -10  -7   3      657.51      752.06     39.43 o
  -9  -7   3        9.10       39.47     22.37 o
  -8  -7   3      747.97      842.64    225.74 o
  -7  -7   3      293.64      189.54     15.84 o
  -6  -7   3       57.22       66.56     15.13 o
  -5  -7   3     2263.37     2100.68     50.12 o
  -4  -7   3      194.13      159.16     36.56 o
  -3  -7   3     1723.34     1691.42    104.98 o
  -2  -7   3    13982.81    14468.94    361.38 o
  -1  -7   3     7797.29     8150.11    222.08 o
   0  -7   3       36.58       -1.40     16.07 o
   1  -7   3     4380.47     4353.90    121.05 o
   2  -7   3     5070.76     4795.05     80.56 o
   3  -7   3     5681.37     5425.45    170.57 o
   4  -7   3      118.97      121.11      8.08 o
   5  -7   3       84.64       76.67      6.63 o
   6  -7   3      474.14      435.28     46.33 o
   7  -7   3     2186.99     2219.89     56.95 o
   8  -7   3      669.71      690.82     67.38 o
   9  -7   3     1009.88      997.71     31.84 o
  10  -7   3     4612.43     4775.70    119.92 o
  11  -7   3       86.30       33.83     20.68 o
  12  -7   3        6.13      -18.80     20.68 o
  13  -7   3     2728.75     2612.65     93.04 o
  14  -7   3        5.42       16.92     20.68 o
 -13  -6   3       64.05       24.43     26.13 o
 -12  -6   3     1512.38     1462.95     69.26 o
 -11  -6   3       62.17       25.15     21.52 o
 -10  -6   3       76.15      104.32     45.96 o
  -9  -6   3     2043.98     2119.01     65.66 o
  -8  -6   3      235.54      253.18     15.22 o
  -7  -6   3     1927.35     1721.46     45.37 o
  -6  -6   3      111.06       58.92     14.94 o
  -5  -6   3      370.04      420.94     23.99 o
  -4  -6   3     1082.31     1084.24     33.18 o
  -3  -6   3       50.76      106.48     51.69 o
  -2  -6   3     2319.86     2507.34    102.25 o
  -1  -6   3     1040.23     1011.23    162.40 o
   0  -6   3      243.88      151.19     48.31 o
   1  -6   3      483.48      497.69     71.71 o
   2  -6   3     1852.17     1857.05     29.32 o
   3  -6   3     7424.62     7084.87     89.17 o
   4  -6   3      939.01      830.06     18.33 o
   5  -6   3        6.19       -2.48      7.25 o
   6  -6   3      267.57      273.50     57.99 o
   7  -6   3     3119.67     3051.50     47.78 o
   8  -6   3     4894.62     4710.33    103.94 o
   9  -6   3     3178.83     3296.28    201.59 o
  10  -6   3     1596.13     1529.44     77.06 o
  11  -6   3      404.22      462.38     28.01 o
  12  -6   3       79.24       78.94     18.42 o
  13  -6   3       47.18       39.47     20.68 o
  14  -6   3      117.09      178.37     30.07 o
  15  -6   3        1.87      -73.02     48.68 o
 -13  -5   3       82.18       35.71     20.68 o
 -12  -5   3       58.37       58.59     50.66 o
 -11  -5   3      882.52     1022.34    124.90 o
 -10  -5   3       65.46      204.69     32.33 o
  -9  -5   3      185.80      143.80     22.44 o
  -8  -5   3      934.15      948.19     38.16 o
  -7  -5   3       11.29        6.53     15.88 o
  -6  -5   3     1643.04     1649.65     38.67 o
  -5  -5   3       74.44       86.69     14.77 o
  -4  -5   3      639.64      643.60     49.15 o
  -3  -5   3     3045.45     3049.36     88.06 o
  -2  -5   3      145.61      151.13     29.89 o
  -1  -5   3     1515.62     1784.92     41.01 o
   0  -5   3     1187.10      826.27     16.67 o
   1  -5   3     6996.82     6537.12    212.58 o
   2  -5   3     3255.54     3287.98     43.46 o
   3  -5   3        5.35        8.33      7.61 o
   4  -5   3        8.74        6.74      7.42 o
   5  -5   3     4006.38     3786.20     54.14 o
   6  -5   3     1705.33     1695.74     75.75 o
   7  -5   3      529.18      463.29     14.89 o
   8  -5   3     4630.35     4451.46     89.38 o
   9  -5   3     3003.92     2788.86     49.89 o
  10  -5   3       17.78       62.21     20.49 o
  11  -5   3      148.46      130.07     26.69 o
  12  -5   3      966.47     1068.56     48.12 o
  13  -5   3       63.95       69.36     20.86 o
  14  -5   3        4.76      -24.43     33.83 o
  15  -5   3        4.70      -33.83     24.25 o
 -14  -4   3      249.48      236.83     31.95 o
 -13  -4   3     1110.51     1276.25     58.83 o
 -12  -4   3      202.90      163.53     25.26 o
 -11  -4   3        0.84       62.21     28.01 o
 -10  -4   3      374.26      435.48     94.64 o
  -9  -4   3      193.57      217.74     96.05 o
  -8  -4   3      547.95      506.37     39.66 o
  -7  -4   3     2643.12     2470.64    113.25 o
  -6  -4   3      145.19      111.09      8.99 o
  -5  -4   3     3084.48     2971.89    105.07 o
  -4  -4   3      312.57      281.94     54.32 o
  -3  -4   3      554.60      502.70     34.68 o
  -2  -4   3    18716.71    18364.01    285.18 o
  -1  -4   3     9202.04     8905.55    217.00 o
   0  -4   3     8596.26     8478.50    179.41 o
   1  -4   3     3785.53     3316.81     57.33 o
   2  -4   3     2097.95     2061.38     49.25 o
   3  -4   3     5425.44     5127.53    114.66 o
   4  -4   3        3.56        5.26      3.13 o
   5  -4   3       12.62       13.59      6.58 o
   6  -4   3     7712.81     7742.62    291.53 o
   7  -4   3     2738.95     2751.20     92.95 o
   8  -4   3      555.65      575.24     16.47 o
   9  -4   3     1795.34     1647.26     38.85 o
  10  -4   3     1638.39     1667.11     43.26 o
  11  -4   3      609.95      442.08     34.58 o
  12  -4   3        2.45      -20.02     13.35 o
  13  -4   3      764.56      678.91     36.09 o
  14  -4   3       23.95      -26.13     18.61 o
  15  -4   3       12.27       -3.76     18.98 o
 -14  -3   3       30.98       94.36     28.57 o
 -13  -3   3      227.53      264.27     28.19 o
 -12  -3   3      801.98      909.15     54.04 o
 -11  -3   3       15.39       -2.00     31.01 o
 -10  -3   3        0.47       15.98     26.31 o
  -9  -3   3     4337.12     4115.64    111.65 o
  -8  -3   3      165.69      205.40     38.06 o
  -7  -3   3     3994.74     3903.69     82.30 o
  -6  -3   3      752.75      677.07     18.96 o
  -5  -3   3     3210.90     2886.71     66.99 o
  -4  -3   3    21876.48    24822.21    584.34 o
  -3  -3   3      538.75      480.22     28.29 o
  -2  -3   3     1650.67     1693.69     30.26 o
  -1  -3   3     5937.88     5605.79    217.66 o
   0  -3   3    10161.84    10420.51    135.99 o
   1  -3   3       47.26       57.53      5.31 o
   2  -3   3    22627.73    23484.67    232.88 o
   3  -3   3      774.73      882.50     46.05 o
   4  -3   3    19350.60    19718.34    512.19 o
   5  -3   3      786.34      653.07     38.91 o
   6  -3   3     7855.63     8148.37    307.88 o
   7  -3   3     9720.72     9580.27    127.05 o
   8  -3   3     1936.36     1926.88     32.76 o
   9  -3   3       18.52       18.58      9.21 o
  10  -3   3      573.70      497.83     15.68 o
  11  -3   3     1570.76     1494.75    146.33 o
  12  -3   3      846.20      889.62     36.28 o
  13  -3   3       45.12        5.64     15.04 o
  14  -3   3      757.62      779.47     38.72 o
  15  -3   3       30.78       22.74     20.68 o
 -14  -2   3      611.35      720.27     46.61 o
 -13  -2   3      125.74      235.51     26.69 o
 -12  -2   3       65.74       25.46     24.43 o
 -11  -2   3      182.03      225.00     32.80 o
 -10  -2   3      635.14      484.91     62.03 o
  -9  -2   3      269.19      209.89     57.14 o
  -8  -2   3     4621.71     4656.21    211.36 o
  -7  -2   3     1345.90     1332.30    109.49 o
  -6  -2   3     2073.40     2078.87     38.73 o
  -5  -2   3    10599.95    11101.57    499.79 o
  -4  -2   3    13866.24    13422.59    205.16 o
  -3  -2   3    36451.25    36265.68    974.76 o
  -2  -2   3     6319.12     5933.78     78.67 o
  -1  -2   3    13318.24    13505.44    185.27 o
   0  -2   3    47151.84    48824.32    737.56 o
   1  -2   3     6847.22     6869.51     82.70 o
   2  -2   3    19241.30    20992.88    868.94 o
   3  -2   3      651.99      698.42     12.69 o
   4  -2   3      385.17      407.15      6.77 o
   5  -2   3     4920.64     4935.58     49.36 o
   6  -2   3       74.18       96.48     26.22 o
   7  -2   3     4275.00     4304.07     54.19 o
   8  -2   3     6027.38     6064.03    134.49 o
   9  -2   3     2922.14     2794.66     44.95 o
  10  -2   3     1002.37      930.62     20.91 o
  11  -2   3     2546.60     2622.15     85.15 o
  12  -2   3     1504.27     1465.53     43.23 o
  13  -2   3        2.67       -1.88     17.10 o
  14  -2   3       18.41        7.52     14.85 o
  15  -2   3      214.16      118.42     26.50 o
 -14  -1   3      447.82      409.94     35.15 o
 -13  -1   3     1002.51     1099.95     51.69 o
 -12  -1   3       48.39       46.72     15.22 o
 -11  -1   3      259.80      310.40     28.95 o
 -10  -1   3     4305.65     4469.73     96.23 o
  -9  -1   3     1119.73     1377.85     87.59 o
  -8  -1   3     1024.10     1099.14     37.15 o
  -7  -1   3     2072.68     2191.34    103.47 o
  -6  -1   3     8895.21     9060.04    285.32 o
  -5  -1   3    23923.39    23643.28    348.90 o
  -4  -1   3     1650.60     1880.73     31.58 o
  -3  -1   3     3742.40     3672.75     51.62 o
  -2  -1   3     8400.19     7956.06    100.15 o
  -1  -1   3     7880.24     7496.67    157.61 o
   0  -1   3       65.22       39.76      6.48 o
   1  -1   3    77078.96    84157.49    779.85 o
   2  -1   3     3888.34     4121.89     91.91 o
   3  -1   3      283.77      276.65      7.24 o
   4  -1   3       63.17      119.64      9.59 o
   5  -1   3      789.78      981.53     13.59 o
   6  -1   3    21560.33    21972.86    282.79 o
   7  -1   3        3.63       28.57      6.58 o
   8  -1   3       99.37      109.56      7.00 o
   9  -1   3     6590.39     6266.23     87.30 o
  10  -1   3     3546.52     3503.54     55.93 o
  11  -1   3       39.00       -9.40     15.22 o
  12  -1   3      896.95      760.30     33.46 o
  13  -1   3     1105.56     1390.16     64.66 o
  14  -1   3       13.88       -1.88     15.22 o
  15  -1   3        0.00      -34.11     22.74 o
  16  -1   3      574.84      416.90     79.70 o
 -15   0   3      388.47      203.37     40.79 o
 -14   0   3        1.40       39.47     26.13 o
 -13   0   3     1061.36     1158.21     50.19 o
 -12   0   3      353.96      509.23     29.86 o
 -11   0   3      393.42      365.17     66.44 o
 -10   0   3      256.50      258.03     77.53 o
  -9   0   3     6330.20     5840.35    199.05 o
  -8   0   3     5834.29     5794.73    198.86 o
  -7   0   3     1841.15     1918.15    122.93 o
  -6   0   3    11224.80    11966.33    284.57 o
  -5   0   3     8159.79     8336.67    110.31 o
  -4   0   3    52368.00    52578.45    926.74 o
  -3   0   3     7501.18     8332.57    117.49 o
  -2   0   3     1322.67     1145.69     59.96 o
  -1   0   3     1487.78     1344.01     39.75 o
   0   0   3      695.04      682.28     11.23 o
   1   0   3       18.10       28.04      2.59 o
   2   0   3    28022.18    30757.87    563.32 o
   3   0   3        7.18       25.11      1.79 o
   4   0   3    10414.75    11142.42    288.80 o
   5   0   3     2987.01     2892.29    124.05 o
   6   0   3     2095.80     2101.08     27.82 o
   7   0   3    13729.75    13823.37    234.20 o
   8   0   3     2703.09     2666.93     41.37 o
   9   0   3      280.52      206.73     10.08 o
  10   0   3    11678.50    11876.09    188.26 o
  11   0   3     4603.98     4791.13    459.66 o
  12   0   3      300.10      281.56     24.81 o
  13   0   3       70.70       35.71     15.04 o
  14   0   3      113.81      139.09     20.49 o
  15   0   3      166.75      171.12     18.39 o
  16   0   3       10.63       -7.52     37.40 o
 -15   1   3      980.13      879.47     69.36 o
 -14   1   3      586.31      587.38     50.37 o
 -13   1   3        0.64       28.01     20.68 o
 -12   1   3      911.07      871.54     57.99 o
 -11   1   3      974.43      835.17     40.79 o
 -10   1   3      386.59      368.75     39.19 o
  -9   1   3     2887.72     2764.95     56.95 o
  -8   1   3     3695.65     3662.24    168.88 o
  -7   1   3     1419.82     1331.03     39.57 o
  -6   1   3     3599.21     3532.03     52.01 o
  -5   1   3     9827.04    11210.67    145.07 o
  -4   1   3     3849.48     3917.58     47.86 o
  -3   1   3     4485.66     4565.69     90.60 o
  -2   1   3     2131.25     2061.45     30.26 o
  -1   1   3     1117.76      992.75     20.95 o
   0   1   3    47287.91    48960.06    686.74 o
   1   1   3     3041.95     3088.19     32.21 o
   2   1   3     4658.40     5247.41    188.99 o
   3   1   3      426.26      283.25     16.07 o
   4   1   3       44.40       65.92      8.46 o
   5   1   3    13443.14    13154.29    563.79 o
   6   1   3       90.93       48.12      4.61 o
   7   1   3     1058.34     1081.14     35.43 o
   8   1   3     3432.74     3230.17     64.38 o
   9   1   3     1679.18     1585.52     31.44 o
  10   1   3        1.09      -10.82      7.21 o
  11   1   3     3928.02     4161.72     90.59 o
  12   1   3      409.63      431.18     27.07 o
  13   1   3      299.27      381.82     96.89 o
  14   1   3       59.07       37.67     14.74 o
  15   1   3      298.27      310.16     95.11 o
  16   1   3      187.53      194.92     60.52 o
 -15   2   3       18.42        0.00     18.80 o
 -14   2   3     1862.35     2001.78    100.93 o
 -13   2   3      522.86      570.65     47.55 o
 -12   2   3       37.30        1.54     14.85 o
 -11   2   3      140.09      153.35     35.15 o
 -10   2   3      466.12      476.97     25.58 o
  -9   2   3     1181.87     1035.92     44.45 o
  -8   2   3     1080.61     1075.46     41.35 o
  -7   2   3       44.60       28.75      5.78 o
  -6   2   3       78.16       80.55     17.67 o
  -5   2   3      167.17      106.20      7.05 o
  -4   2   3     5545.28     5317.95     72.86 o
  -3   2   3     1642.13     1661.98     27.18 o
  -2   2   3     6240.70     5728.46    200.18 o
  -1   2   3     6428.14     6857.29     96.42 o
   0   2   3     5354.73     4844.08    102.81 o
   1   2   3    10704.12    11010.71    121.75 o
   2   2   3      556.18      465.32     10.24 o
   3   2   3    12624.06    12946.64    172.92 o
   4   2   3      891.80     1114.82     20.30 o
   5   2   3     1734.09     1731.43     39.75 o
   6   2   3     7536.90     7494.70    232.32 o
   7   2   3     1172.30     1260.02     72.36 o
   8   2   3        1.71      -16.86     12.22 o
   9   2   3     3297.20     3287.07     97.83 o
  10   2   3     1143.53     1084.01     32.99 o
  11   2   3      290.36      259.94     17.10 o
  12   2   3      635.94      597.31    134.96 o
  13   2   3       39.88       56.20     16.43 o
  14   2   3      381.32      421.13     27.62 o
  15   2   3       46.71       13.38     44.92 o
 -15   3   3       46.46      150.56     37.22 o
 -14   3   3        0.10       20.68     28.38 o
 -13   3   3      697.98      765.00     47.93 o
 -12   3   3      118.86       93.87     45.96 o
 -11   3   3       83.26       79.40     43.32 o
 -10   3   3     1902.19     1881.42    107.23 o
  -9   3   3     2034.16     2137.77     63.81 o
  -8   3   3      581.80      553.31     32.99 o
  -7   3   3       49.15       84.34      8.55 o
  -6   3   3       84.72      139.77     17.57 o
  -5   3   3    18479.73    18268.75    340.96 o
  -4   3   3    15829.84    15600.66    308.26 o
  -3   3   3      795.74      628.72     46.52 o
  -2   3   3      264.38      233.04     14.57 o
  -1   3   3    10630.44    10714.93    146.05 o
   0   3   3      487.20      497.91     16.45 o
   1   3   3     3017.60     2953.42     36.68 o
   2   3   3     8124.37     8394.97    210.33 o
   3   3   3        0.46       17.72      4.51 o
   4   3   3      534.93      429.42     25.09 o
   5   3   3     1588.52     1517.90     20.15 o
   6   3   3     1233.91     1141.44     64.47 o
   7   3   3     6064.04     6073.80    144.92 o
   8   3   3      538.38      479.53     37.50 o
   9   3   3       18.34       23.94     16.16 o
  10   3   3     2068.54     2250.11     65.50 o
  11   3   3       94.84      137.01     16.26 o
  12   3   3       23.25        1.56     17.21 o
  13   3   3       15.50       10.87     16.43 o
  14   3   3        4.55        3.23     17.00 o
  15   3   3      185.58      229.78     38.53 o
 -15   4   3      973.88      955.59     67.10 o
 -14   4   3       68.40       96.05     29.70 o
 -13   4   3       66.85       54.32     30.07 o
 -12   4   3      383.95      326.43     27.50 o
 -11   4   3        1.82       -6.42     42.20 o
 -10   4   3     3189.37     3051.33     68.89 o
  -9   4   3      887.79      803.38     24.88 o
  -8   4   3     1439.06     1446.59     53.38 o
  -7   4   3      432.41      393.69     26.13 o
  -6   4   3     2100.92     1927.87     73.30 o
  -5   4   3       10.25       -0.72      6.58 o
  -4   4   3    12977.57    11833.58    151.64 o
  -3   4   3    15905.05    15493.73    209.76 o
  -2   4   3     6071.83     5815.79     84.20 o
  -1   4   3    23869.45    23928.50    317.55 o
   0   4   3    41570.98    40924.02    581.20 o
   1   4   3      550.17      512.99     26.22 o
   2   4   3      110.32      166.20     14.00 o
   3   4   3      883.12     1116.09     24.62 o
   4   4   3     6636.77     6795.19    156.95 o
   5   4   3    10091.99     9221.16    320.19 o
   6   4   3      731.43      609.13     26.88 o
   7   4   3      170.28      169.11     14.29 o
   8   4   3      597.80      605.82     43.14 o
   9   4   3      257.07      211.05     60.15 o
  10   4   3      243.03      179.33     31.39 o
  11   4   3     3550.40     3722.82     69.54 o
  12   4   3      218.72      321.35     54.79 o
  13   4   3       66.48       89.15     21.63 o
  14   4   3      257.98      322.55     62.59 o
  15   4   3      137.95      120.31     43.42 o
 -15   5   3        5.05       41.16     28.38 o
 -14   5   3      714.52      634.55     54.51 o
 -13   5   3       50.22      -14.85     18.80 o
 -12   5   3       30.54       23.90     48.12 o
 -11   5   3      403.06      369.72     20.30 o
 -10   5   3      298.36      327.72     19.72 o
  -9   5   3      222.65      189.82     47.08 o
  -8   5   3        8.22       20.26      5.87 o
  -7   5   3      114.16      105.23     24.53 o
  -6   5   3     9536.06     9492.41    121.56 o
  -5   5   3    10483.77    10120.87    209.11 o
  -4   5   3     3319.11     3158.37     56.14 o
  -3   5   3    14444.66    13666.31    189.82 o
  -2   5   3     7980.32     7966.56    102.24 o
  -1   5   3     1864.63     2218.88     34.62 o
   0   5   3     1937.95     2046.64     33.29 o
   1   5   3    24591.96    24623.34    400.26 o
   2   5   3      233.95      245.85     20.11 o
   3   5   3      746.81      758.85     20.21 o
   4   5   3     3046.11     3294.72     40.33 o
   5   5   3     3320.15     3463.85     47.83 o
   6   5   3     9019.97     8934.52    224.24 o
   7   5   3        0.23       35.71      9.40 o
   8   5   3     1420.95     1319.40     34.87 o
   9   5   3     6443.48     6454.91    143.88 o
  10   5   3      585.87      696.39     48.12 o
  11   5   3      181.91      164.04     17.42 o
  12   5   3      855.32      848.83     32.89 o
  13   5   3       30.66      124.05     26.13 o
  14   5   3       81.81      103.75     28.19 o
  15   5   3      288.92      318.97     32.52 o
 -14   6   3        1.70       56.20     29.89 o
 -13   6   3     1321.90     1435.83     62.40 o
 -12   6   3      313.18      317.94     21.76 o
 -11   6   3      200.24      212.90     16.39 o
 -10   6   3     2355.43     2389.19     53.11 o
  -9   6   3      505.89      428.20     36.93 o
  -8   6   3       19.38       80.89     20.77 o
  -7   6   3      191.04      147.93     17.76 o
  -6   6   3      325.36      310.26     38.72 o
  -5   6   3    13915.76    12895.57    176.65 o
  -4   6   3     8390.05     8242.73    260.70 o
  -3   6   3      114.49       56.44      9.40 o
  -2   6   3     9109.90     8888.89    127.05 o
  -1   6   3    22965.80    23739.13    327.33 o
   0   6   3     8690.59     9359.69    130.52 o
   1   6   3     4079.77     4145.33     78.94 o
   2   6   3     4860.01     4566.72    120.76 o
   3   6   3      800.07      602.49     34.30 o
   4   6   3     2005.36     1970.32     33.93 o
   5   6   3     3313.12     3532.30     87.31 o
   6   6   3     3609.21     3478.06     51.89 o
   7   6   3     8617.88     8756.90    155.07 o
   8   6   3       23.58      104.14     29.23 o
   9   6   3      815.95      705.15     31.58 o
  10   6   3     9835.22     9967.07    163.35 o
  11   6   3      326.83      280.58     78.47 o
  12   6   3      150.44      110.90     19.17 o
  13   6   3      618.34      794.13     43.98 o
  14   6   3       87.02       29.89     20.30 o
  15   6   3      499.28      418.78     51.50 o
 -14   7   3       31.76        0.00     18.80 o
 -13   7   3       53.78      -31.30     20.86 o
 -12   7   3     1689.71     1727.29     82.14 o
 -11   7   3      149.20      135.23    104.98 o
 -10   7   3      924.68      742.37     26.02 o
  -9   7   3     1586.65     1453.72     70.20 o
  -8   7   3      968.55      846.20     32.71 o
  -7   7   3      517.24      439.15     20.79 o
  -6   7   3       23.32       69.67     31.11 o
  -5   7   3       79.59       90.56     11.97 o
  -4   7   3     8068.97     7786.95    143.32 o
  -3   7   3     2477.58     2311.44     99.24 o
  -2   7   3      986.12     1182.95     26.27 o
  -1   7   3     6598.81     6415.61    101.70 o
   0   7   3     8721.62     9087.87    157.50 o
   1   7   3     1974.75     2180.34     56.19 o
   2   7   3     1950.75     1860.00     46.80 o
   3   7   3     3920.18     3684.72     63.10 o
   4   7   3     1398.85     1135.35     26.46 o
   5   7   3     3505.25     3382.11     93.32 o
   6   7   3      120.35      109.96     10.20 o
   7   7   3     1138.57     1097.13     28.76 o
   8   7   3     2905.10     2863.04    168.98 o
   9   7   3      135.51       92.15     24.53 o
  10   7   3     1212.51     1193.20    131.57 o
  11   7   3     2839.97     2945.28    186.27 o
  12   7   3      161.68      197.36     26.88 o
  13   7   3       20.71       -7.52     18.80 o
  14   7   3      206.79      172.55     26.13 o
 -14   8   3     1404.98     1326.25     72.55 o
 -13   8   3      156.00       97.74     26.50 o
 -12   8   3       31.70       13.35     22.74 o
 -11   8   3     4044.32     3970.28    121.89 o
 -10   8   3      100.41      116.44     21.49 o
  -9   8   3      585.21      425.06     42.20 o
  -8   8   3      510.16      552.24     23.32 o
  -7   8   3      208.48      151.23     18.32 o
  -6   8   3     8926.12     8960.91    193.98 o
  -5   8   3       35.94       27.59     10.34 o
  -4   8   3      435.35      361.57     17.75 o
  -3   8   3     2175.10     2207.24     37.15 o
  -2   8   3      307.40      350.12     25.19 o
  -1   8   3     5136.54     5421.45     96.97 o
   0   8   3    10675.21    10702.97    214.01 o
   1   8   3    11544.15    12105.44    293.33 o
   2   8   3     1074.78      954.64     30.27 o
   3   8   3      568.69      541.16     25.66 o
   4   8   3     1731.70     1651.86     37.47 o
   5   8   3     2606.55     2430.90     50.09 o
   6   8   3     1770.56     1728.50     50.28 o
   7   8   3      168.95      200.14     77.44 o
   8   8   3      675.13      596.84     23.17 o
   9   8   3     3559.64     3599.40    102.44 o
  10   8   3      387.92      380.43     61.65 o
  11   8   3       62.36       31.77     15.22 o
  12   8   3      728.61      564.45     47.37 o
  13   8   3       12.46      -34.11     22.74 o
  14   8   3      230.30      373.85     46.99 o
 -13   9   3     1240.29     1224.00     57.70 o
 -12   9   3       22.38       35.71     22.74 o
 -11   9   3      250.18      200.86     23.61 o
 -10   9   3     1475.40     1713.51     52.14 o
  -9   9   3       66.60       35.67     15.13 o
  -8   9   3       47.89       25.72     11.75 o
  -7   9   3      680.19      607.73     26.53 o
  -6   9   3      236.82      330.08     20.22 o
  -5   9   3     3853.23     4038.60     85.48 o
  -4   9   3      408.56      308.72     34.40 o
  -3   9   3        7.59       15.16     34.87 o
  -2   9   3     6465.56     6268.48    116.24 o
  -1   9   3     3437.69     3217.05     68.89 o
   0   9   3       37.42      100.78     11.86 o
   1   9   3     3094.25     3135.46    234.01 o
   2   9   3     5194.60     4993.90    107.60 o
   3   9   3     1832.15     1978.61    209.76 o
   4   9   3        1.64        3.57     45.86 o
   5   9   3     4066.44     3766.89    360.88 o
   6   9   3     1342.42     1163.65     88.81 o
   7   9   3     1040.40     1068.57     37.03 o
   8   9   3      509.85      454.22     28.01 o
   9   9   3      437.52      503.91     67.48 o
  10   9   3     2780.32     2818.74     83.64 o
  11   9   3       83.39       48.68     16.92 o
  12   9   3      153.92      184.20     25.94 o
  13   9   3      311.11      150.56     26.50 o
 -13  10   3      135.19      264.27     33.83 o
 -12  10   3     1293.31     1409.70     65.03 o
 -11  10   3      344.36      451.55    105.82 o
 -10  10   3      449.95      502.90     37.12 o
  -9  10   3      181.50      103.67     24.08 o
  -8  10   3       68.96       68.69     24.72 o
  -7  10   3     1561.03     1381.19     39.00 o
  -6  10   3     1096.26     1129.16     99.53 o
  -5  10   3       85.98      143.56     99.62 o
  -4  10   3     4182.26     4093.10    103.00 o
  -3  10   3      852.67      627.40     24.47 o
  -2  10   3       75.02       47.79      6.84 o
  -1  10   3     5819.63     5637.11    372.82 o
   0  10   3     3227.07     3219.72     79.11 o
   1  10   3     1342.22     1245.12     68.14 o
   2  10   3     1033.80      952.77     37.40 o
   3  10   3     1785.96     1565.47    173.39 o
   4  10   3     8415.45     8370.60    792.44 o
   5  10   3     1068.74     1007.12     54.60 o
   6  10   3      288.68      329.28    119.07 o
   7  10   3      699.70      744.75     29.38 o
   8  10   3      285.54      251.54     24.37 o
   9  10   3      929.02      872.49     28.06 o
  10  10   3       23.76       12.73     15.50 o
  11  10   3      546.33      372.16     33.46 o
  13  10   3        6.80      -11.09     28.01 o
 -12  11   3       11.52       41.16     22.18 o
 -11  11   3      442.44      525.91     37.78 o
 -10  11   3       14.17       25.26     55.45 o
  -9  11   3       24.14       58.54     20.09 o
  -8  11   3      140.81      166.91     33.64 o
  -7  11   3        0.57        2.60     44.26 o
  -6  11   3     1986.02     1974.72    164.09 o
  -5  11   3      468.38      355.62     26.13 o
  -4  11   3     1233.76     1045.21     51.88 o
  -3  11   3     9542.41     9223.21    255.72 o
  -2  11   3     1099.71     1033.30     27.43 o
  -1  11   3      292.78      249.43     74.90 o
   0  11   3     1850.38     1915.99     56.87 o
   1  11   3      243.12      274.25     16.08 o
   2  11   3        2.86       15.45      7.32 o
   3  11   3       14.67       14.15     20.68 o
   4  11   3       16.08       32.79     21.20 o
   5  11   3      886.72      917.28    118.98 o
   6  11   3      319.58      327.09    131.95 o
   7  11   3       56.03        3.06     25.28 o
   8  11   3      920.28     1164.04    105.45 o
   9  11   3     1127.49     1203.42    162.59 o
  10  11   3       76.21       64.13     27.07 o
  11  11   3      176.13      267.09     41.16 o
  12  11   3      583.60      477.42     45.49 o
 -12  12   3       48.29       63.72     24.25 o
 -11  12   3        4.84       -1.88     26.50 o
 -10  12   3      596.55      612.75     42.86 o
  -9  12   3       17.08      -35.71     32.14 o
  -8  12   3      243.08      305.09    143.13 o
  -7  12   3      717.07      763.76    153.19 o
  -6  12   3      387.99      407.48     84.39 o
  -5  12   3     4458.74     4675.88    203.28 o
  -4  12   3      158.31      206.96     37.87 o
  -3  12   3      181.75      210.42     56.11 o
  -2  12   3     9051.14     9216.87    195.44 o
  -1  12   3       97.64       88.25     21.62 o
   0  12   3     1921.82     1890.25     59.88 o
   1  12   3     1589.80     1521.93    106.48 o
   2  12   3      282.16      298.11    113.15 o
   3  12   3     2214.86     2442.99     90.89 o
   4  12   3      185.45      175.46     38.91 o
   5  12   3      113.34       92.37     33.87 o
   6  12   3      400.80      410.42    154.22 o
   7  12   3      151.35      190.53     23.23 o
   8  12   3        0.44       55.74     27.35 o
   9  12   3      921.83     1113.18     51.31 o
  10  12   3     1398.01     1266.85     83.27 o
  11  12   3        4.94      -22.74     26.50 o
 -11  13   3       69.42       82.89     28.38 o
 -10  13   3        0.26       -3.76     22.74 o
  -9  13   3      498.52      590.18     51.31 o
  -8  13   3      309.92      276.64     90.69 o
  -7  13   3     1751.08     1822.96    123.49 o
  -6  13   3     1048.14      947.22    166.91 o
  -5  13   3      431.40      550.07     40.88 o
  -4  13   3     2531.44     2492.75    199.43 o
  -3  13   3      176.58      200.74     20.00 o
  -2  13   3       34.40       -2.26     37.50 o
  -1  13   3     4395.64     4524.22    256.85 o
   0  13   3        6.00       -0.86     51.60 o
   1  13   3     1936.37     1905.28     95.39 o
   2  13   3     1939.79     1861.19     82.63 o
   3  13   3      246.24      291.80     36.60 o
   4  13   3     2307.50     2129.78    190.40 o
   5  13   3        9.60       25.41     45.86 o
   6  13   3        1.28       26.07     41.45 o
   7  13   3     1604.09     1571.24     54.26 o
   8  13   3     1057.56      909.97     55.82 o
   9  13   3      252.41      175.45    102.44 o
  10  13   3     1056.42     1097.13     71.80 o
 -10  14   3       15.21       24.43     20.49 o
  -9  14   3        0.15      -20.47     14.36 o
  -8  14   3      549.66      422.91     30.12 o
  -7  14   3      179.63      122.60     58.36 o
  -6  14   3     1011.41      989.49     72.65 o
  -5  14   3        8.45      -12.27     27.16 o
  -4  14   3      207.84      347.90     31.48 o
  -3  14   3     1648.39     1703.52     83.17 o
  -2  14   3       63.59       14.91     14.94 o
  -1  14   3      215.28      292.32     73.96 o
   0  14   3     1934.02     2358.12     90.71 o
   1  14   3      137.01      216.33    123.49 o
   2  14   3      179.00      196.49     24.23 o
   3  14   3     1946.31     1974.45     85.81 o
   4  14   3      353.16      351.12     41.44 o
   5  14   3      722.99      635.72     56.76 o
   6  14   3      174.73      201.83     78.00 o
   7  14   3       68.89      124.78     64.85 o
   8  14   3     1383.56     1285.33     64.39 o
   9  14   3      499.30      464.77    116.63 o
  -9  15   3       93.84      133.08     40.98 o
  -8  15   3       72.39       76.83     25.50 o
  -7  15   3     1486.98     1487.96     72.65 o
  -6  15   3      200.63      159.30    164.56 o
  -5  15   3      465.58      944.09    180.07 o
  -4  15   3       62.94       89.07     32.80 o
  -3  15   3      121.63      100.76     38.28 o
  -2  15   3     2353.45     2609.11    334.01 o
  -1  15   3        6.09      -30.52     29.98 o
   0  15   3       61.14       63.45     31.95 o
   1  15   3     1859.96     2097.64     90.92 o
   3  15   3      450.67      338.65    147.64 o
   4  15   3      398.61      360.89     75.56 o
   5  15   3       19.05       10.56     25.10 o
   6  15   3      451.07      366.03     65.03 o
   7  15   3       13.85      -30.73     20.49 o
   8  15   3      115.08      110.10     24.46 o
  -8  16   3      285.18      247.00     35.99 o
  -7  16   3       47.12      239.40    118.98 o
  -6  16   3      262.14      240.95     44.98 o
  -5  16   3      186.94      203.07     50.28 o
  -4  16   3     1181.07     1231.84    132.32 o
  -3  16   3      217.24       46.40     52.82 o
  -2  16   3      101.70      229.51     63.91 o
  -1  16   3     2891.86     3251.88    210.80 o
   0  16   3       11.63      100.25     30.07 o
   1  16   3       11.55        1.81     16.99 o
   2  16   3     1290.39     1145.12     57.31 o
   3  16   3       44.76      144.10     91.25 o
   4  16   3      187.29      279.87     46.80 o
   5  16   3       31.23       19.02     51.60 o
   6  16   3       18.02        7.95     23.16 o
   7  16   3      757.64      837.25     69.64 o
  -6  17   3       73.06       74.08     64.94 o
  -5  17   3        0.65       36.15     29.79 o
  -4  17   3      223.91      258.91     41.86 o
  -3  17   3      945.74     1105.15     72.04 o
  -2  17   3       48.39       86.93     65.97 o
  -1  17   3      113.08       92.96     65.60 o
   0  17   3      841.36     1002.76    137.21 o
   1  17   3        9.27        3.07     31.95 o
   2  17   3      186.94      194.79     57.14 o
   3  17   3     1057.57      963.64    222.26 o
   4  17   3        2.13      -36.09     24.06 o
   5  17   3      540.24      627.62     92.48 o
  -3  18   3      246.34      315.57     60.81 o
  -2  18   3      265.01      234.32     43.96 o
  -1  18   3        1.80      -54.58     42.06 o
   0  18   3        0.57       42.90     30.55 o
   1  18   3      279.58      358.94    115.41 o
   2  18   3      119.23       76.35     33.21 o
   2 -16   4      245.52      512.19     66.73 o
  -3 -15   4        9.17       98.99     32.33 o
  -2 -15   4      261.06      248.76     37.21 o
  -1 -15   4      153.33      270.60    144.54 o
   0 -15   4        0.47       19.18     23.44 o
   1 -15   4      943.44     1114.71    159.01 o
   2 -15   4       65.85       91.01     76.22 o
   3 -15   4        0.52       29.03     23.10 o
   4 -15   4      407.49      304.61     31.67 o
   5 -15   4      611.83      536.06     44.17 o
   6 -15   4      421.22      363.89     33.08 o
  -5 -14   4        2.88       98.04     43.59 o
  -4 -14   4      263.81      278.58     79.70 o
  -3 -14   4        6.46       20.68     29.24 o
  -2 -14   4      114.92       86.46     81.95 o
  -1 -14   4     2737.70     2910.42    106.36 o
   0 -14   4        0.22       74.49     48.12 o
   1 -14   4      130.91       41.30     47.74 o
   2 -14   4      667.75      590.31    134.67 o
   3 -14   4       76.99       49.17     25.28 o
   4 -14   4      212.66      278.90     28.54 o
   5 -14   4      497.19      515.40     67.10 o
   6 -14   4      385.63      326.86     34.40 o
   7 -14   4      168.74      222.36     29.70 o
   8 -14   4        3.27       -5.64     22.74 o
  -7 -13   4      153.10      130.60    123.11 o
  -6 -13   4      187.15      205.46     74.81 o
  -5 -13   4      995.48     1224.74    162.77 o
  -4 -13   4       33.01       21.53    133.36 o
  -3 -13   4      200.97      150.76     78.10 o
  -2 -13   4       20.47        4.30     16.97 o
  -1 -13   4        0.58       33.62     40.41 o
   0 -13   4     3033.71     3287.99    257.88 o
   1 -13   4       72.56      211.98     47.93 o
   2 -13   4      176.27      153.09     58.46 o
   3 -13   4      995.05      905.65     45.15 o
   4 -13   4      242.94      319.16     40.69 o
   5 -13   4      256.23      176.03     30.64 o
   6 -13   4      228.04      261.45     28.01 o
   7 -13   4       57.42       60.15     28.19 o
   8 -13   4      686.85      786.80     46.24 o
   9 -13   4       80.18       13.35     24.62 o
  10 -13   4      218.53      171.42     31.77 o
  -8 -12   4      156.37      278.52     39.32 o
  -7 -12   4      123.85       60.44     44.26 o
  -6 -12   4       95.58      -14.34     73.12 o
  -5 -12   4      333.00      378.01    164.65 o
  -4 -12   4       87.06      124.01     29.60 o
  -3 -12   4      225.59      227.79     31.29 o
  -2 -12   4      682.59      896.20     67.91 o
  -1 -12   4      484.45      459.15     45.02 o
   0 -12   4       20.15      136.73     55.54 o
   1 -12   4      638.74      758.74     37.29 o
   2 -12   4        4.00       10.19     21.62 o
   3 -12   4        6.86      -17.89     29.23 o
   4 -12   4     1762.11     1896.38    130.26 o
   5 -12   4      371.89      384.00    114.28 o
   6 -12   4      288.68      273.98     98.96 o
   7 -12   4       15.39       -7.52     24.43 o
   8 -12   4       43.01       45.11     22.74 o
   9 -12   4     2515.00     2451.38     90.22 o
  10 -12   4      199.64       33.83     52.44 o
  11 -12   4       39.09      187.77     33.27 o
  -9 -11   4      213.17      118.64     73.30 o
  -8 -11   4       18.36      -84.30     56.20 o
  -7 -11   4       23.04        5.64     56.58 o
  -6 -11   4     1145.24     1327.18     67.90 o
  -5 -11   4        3.98      -46.94     31.30 o
  -4 -11   4        6.23      -70.77     47.18 o
  -3 -11   4      323.47      407.24    136.55 o
  -2 -11   4      420.08      337.34     24.93 o
  -1 -11   4     4146.68     4199.55    247.17 o
   0 -11   4       91.11       42.69     12.18 o
   1 -11   4      702.72      718.96     29.54 o
   2 -11   4     1010.75     1150.73    107.80 o
   3 -11   4      358.12      251.87     27.72 o
   4 -11   4      882.02      803.96    101.78 o
   5 -11   4     2255.81     2356.36     58.95 o
   6 -11   4      116.70      101.68     20.45 o
   7 -11   4      530.07      534.46     29.51 o
   8 -11   4        8.53       20.68     15.04 o
   9 -11   4      105.95       78.94     20.86 o
  10 -11   4     1343.73     1117.24     55.07 o
  11 -11   4      170.53      240.97     28.19 o
  12 -11   4       99.97       46.99     18.98 o
 -10 -10   4       60.49      236.83     64.09 o
  -9 -10   4      281.88      311.90     72.36 o
  -8 -10   4      149.22      279.58     70.86 o
  -7 -10   4        2.93        7.93     26.14 o
  -6 -10   4        2.26       75.42     51.03 o
  -5 -10   4     1422.13     1432.94     67.23 o
  -4 -10   4      217.82      247.62     69.83 o
  -3 -10   4      813.99      798.32    102.34 o
  -2 -10   4      950.96      935.45     61.75 o
  -1 -10   4      677.15      658.87     31.64 o
   0 -10   4     5095.09     5331.63    109.89 o
   1 -10   4      978.57      865.51     31.41 o
   2 -10   4     1030.74     1077.01     42.67 o
   3 -10   4     3732.49     4048.99    108.70 o
   4 -10   4     1036.88      899.52     61.75 o
   5 -10   4        1.60       -0.91     28.38 o
   6 -10   4      763.67      671.57     68.42 o
   7 -10   4       11.20       -3.30      9.79 o
   8 -10   4     3200.63     3114.61     69.69 o
   9 -10   4        2.76      -18.80     16.92 o
  10 -10   4      137.52      134.96     19.17 o
  11 -10   4       65.72      134.96     24.25 o
  12 -10   4       26.40       31.77     18.61 o
  13 -10   4       59.03       63.72     20.68 o
 -11  -9   4      967.00      983.74     64.63 o
 -10  -9   4      449.14      664.01     55.12 o
  -9  -9   4       48.11       -3.69     70.39 o
  -8  -9   4      234.00      206.19     66.73 o
  -7  -9   4     2392.43     2652.97    227.53 o
  -6  -9   4      647.99      580.76     56.73 o
  -5  -9   4        3.92      -65.77     48.78 o
  -4  -9   4     2434.04     2535.80     92.46 o
  -3  -9   4     2193.15     2072.57    205.44 o
  -2  -9   4    14956.65    14326.43    328.27 o
  -1  -9   4     1027.76      909.17     68.14 o
   0  -9   4     3202.56     2857.97    333.82 o
   1  -9   4     5072.91     4969.95    357.88 o
   2  -9   4     1609.41     1565.92     44.08 o
   3  -9   4       89.13       80.50     17.18 o
   4  -9   4     4729.90     4316.60     77.43 o
   5  -9   4      261.18      182.95     56.29 o
   6  -9   4       15.62        7.52     11.09 o
   7  -9   4      603.29      661.46     27.26 o
   8  -9   4      266.39      289.91     34.11 o
   9  -9   4     1989.98     1728.67     54.13 o
  10  -9   4       18.51       18.80     18.80 o
  11  -9   4        6.30       -9.40     15.22 o
  12  -9   4      491.57      576.85     37.40 o
  13  -9   4      258.48      258.63     26.50 o
 -11  -8   4      148.24       16.96     42.29 o
 -10  -8   4      893.79      872.10     57.75 o
  -9  -8   4      941.42     1000.38    246.13 o
  -8  -8   4        0.41       -1.88     17.10 o
  -7  -8   4      316.89      255.49     23.67 o
  -6  -8   4     3716.95     3717.82     99.94 o
  -5  -8   4      865.76      757.57     58.64 o
  -4  -8   4      196.42      185.57     88.44 o
  -3  -8   4      481.64      581.82     92.76 o
  -2  -8   4     2311.98     2294.62     63.70 o
  -1  -8   4     7252.90     7342.75    329.49 o
   0  -8   4      842.81      792.11    139.56 o
   1  -8   4     1504.41     1317.69     84.86 o
   2  -8   4     5143.73     5067.56    234.95 o
   3  -8   4      258.00      158.02     27.44 o
   4  -8   4      765.59      752.08     92.48 o
   5  -8   4     2495.06     2351.75     98.02 o
   6  -8   4      687.70      658.36     21.71 o
   7  -8   4     1056.16     1063.40     34.21 o
   8  -8   4      759.04      692.84     45.20 o
   9  -8   4       58.09       30.93     25.19 o
  10  -8   4     1910.26     1622.10     66.35 o
  11  -8   4        1.24       22.74     18.98 o
  12  -8   4      236.26      326.86     28.19 o
  13  -8   4     1576.77     1515.71     60.71 o
  14  -8   4      324.31      401.11     45.11 o
 -12  -7   4     1031.08      737.68    134.39 o
 -11  -7   4      236.06      274.01    100.46 o
 -10  -7   4       63.31      123.79     22.80 o
  -9  -7   4      508.59      436.04     57.70 o
  -8  -7   4     1302.25     1291.87    129.50 o
  -7  -7   4     2343.58     1973.78     61.19 o
  -6  -7   4      242.48      366.48     82.23 o
  -5  -7   4     1514.91     1592.84     66.26 o
  -4  -7   4      473.75      437.52     41.82 o
  -3  -7   4     1616.66     1744.21    260.14 o
  -2  -7   4     7564.10     7777.90    237.02 o
  -1  -7   4     7040.49     7721.49    167.74 o
   0  -7   4     9001.30     8737.58    326.58 o
   1  -7   4       40.89       29.89     15.22 o
   2  -7   4       26.46        8.00      8.46 o
   3  -7   4     6823.27     6683.66     85.77 o
   4  -7   4      231.77      278.17     51.69 o
   5  -7   4       10.89       23.52     18.80 o
   6  -7   4     1065.53     1002.99     44.45 o
   7  -7   4      104.22       81.27     20.86 o
   8  -7   4     4978.69     5000.68     92.12 o
   9  -7   4      930.25      776.52     32.15 o
  10  -7   4       11.17      -18.80     15.04 o
  11  -7   4     2259.85     2092.00     67.48 o
  12  -7   4       72.46       76.69     18.98 o
  13  -7   4       91.47        3.76     20.86 o
  14  -7   4     1740.20     1986.37    112.02 o
 -12  -6   4      225.15      176.29     29.83 o
 -11  -6   4     1810.61     1826.89     78.11 o
 -10  -6   4      974.64      963.25     91.25 o
  -9  -6   4      455.69      577.58     33.45 o
  -8  -6   4     1312.03     1515.71     54.16 o
  -7  -6   4     1229.91     1108.38     69.17 o
  -6  -6   4      468.71      600.27     97.36 o
  -5  -6   4       20.38       71.23     19.74 o
  -4  -6   4       43.34       30.90     66.82 o
  -3  -6   4     2334.54     2408.64     61.22 o
  -2  -6   4     3028.02     3073.08    121.23 o
  -1  -6   4      500.26      555.10     58.27 o
   0  -6   4      222.63      337.63     19.71 o
   1  -6   4     2243.98     2160.47     40.26 o
   2  -6   4     4197.42     3876.78    150.18 o
   3  -6   4      178.96      163.48     11.28 o
   4  -6   4     4833.23     4664.12     61.14 o
   5  -6   4      727.19      599.23     13.31 o
   6  -6   4        8.80        9.53      6.98 o
   7  -6   4      777.42      708.58     26.88 o
   8  -6   4     1051.59     1040.71     48.12 o
   9  -6   4     2306.64     2348.40    190.87 o
  10  -6   4      874.08      811.24     39.47 o
  11  -6   4       91.21       97.74     20.49 o
  12  -6   4     1743.54     1827.35     62.97 o
  13  -6   4      112.21      174.80     26.31 o
  14  -6   4        0.06       28.01     31.58 o
  15  -6   4      319.66      246.23     40.79 o
 -13  -5   4     1114.85     1037.54     64.28 o
 -12  -5   4      113.12       42.08     49.90 o
 -11  -5   4       76.58       98.11     39.57 o
 -10  -5   4     1087.70      993.92     44.21 o
  -9  -5   4     1209.73     1154.98     59.14 o
  -8  -5   4     1225.33     1238.02     51.23 o
  -7  -5   4     1131.44     1002.60     80.17 o
  -6  -5   4      130.89      137.75     17.76 o
  -5  -5   4        2.97      -12.33     46.90 o
  -4  -5   4      179.66      167.75     33.93 o
  -3  -5   4     3363.39     3486.86    407.22 o
  -2  -5   4     1482.13     1238.01     47.43 o
  -1  -5   4      696.95      694.36     62.87 o
   0  -5   4      183.63      162.67     15.04 o
   1  -5   4     4950.25     5050.42     92.76 o
   2  -5   4    12850.63    12466.54    151.19 o
   3  -5   4     7224.95     7447.01     81.56 o
   4  -5   4       59.25       43.25     17.86 o
   5  -5   4     3791.97     3793.14    129.97 o
   6  -5   4       74.29       58.59     31.95 o
   7  -5   4     3369.67     3196.11     49.67 o
   8  -5   4      961.47     1008.49     28.66 o
   9  -5   4      499.06      399.20     19.53 o
  10  -5   4      874.78      873.58     32.59 o
  11  -5   4      290.20      208.45     22.56 o
  12  -5   4      128.88      101.12     19.17 o
  13  -5   4      893.05      982.47     40.79 o
  14  -5   4      290.57      272.92     24.43 o
  15  -5   4       22.83       26.13     30.07 o
 -13  -4   4       21.10       37.40     22.18 o
 -12  -4   4     2371.50     2400.51     89.40 o
 -11  -4   4      289.79      275.36     59.58 o
 -10  -4   4      349.79      375.72     38.40 o
  -9  -4   4     2454.37     2803.38    188.52 o
  -8  -4   4      448.95      320.19     82.14 o
  -7  -4   4     1929.16     1913.02    194.07 o
  -6  -4   4      611.83      498.01     43.79 o
  -5  -4   4      143.00      192.57     84.49 o
  -4  -4   4     2585.84     2805.39    149.33 o
  -3  -4   4       60.55       85.28     23.40 o
  -2  -4   4      158.80      167.61     52.72 o
  -1  -4   4    13845.28    13661.33    513.60 o
   0  -4   4     7036.06     6332.87     87.38 o
   1  -4   4      671.41      674.36     14.35 o
   2  -4   4     5378.17     5550.75     87.21 o
   3  -4   4    14026.51    13289.34    329.31 o
   4  -4   4        0.34        3.55      6.58 o
   5  -4   4      132.83       64.56      5.82 o
   6  -4   4     6084.71     6022.32    217.66 o
   7  -4   4     1180.42     1013.48     90.32 o
   8  -4   4     3298.20     3171.90    206.66 o
   9  -4   4        0.19        3.76      9.40 o
  10  -4   4     1102.08     1275.64     42.10 o
  11  -4   4     3508.71     3512.42     92.48 o
  12  -4   4      192.12      155.82     22.74 o
  13  -4   4      141.69       45.11     16.92 o
  14  -4   4      427.77      406.37     34.96 o
  15  -4   4      146.90      130.07     35.52 o
 -14  -3   4      402.50      521.97     53.57 o
 -13  -3   4       15.01       22.74     26.50 o
 -12  -3   4       19.03       12.67     20.32 o
 -11  -3   4     1528.42     1595.13     57.02 o
 -10  -3   4      692.01      671.49     72.18 o
  -9  -3   4      282.97      258.88     35.81 o
  -8  -3   4     4357.75     4632.20    241.25 o
  -7  -3   4       30.82      -18.69     62.97 o
  -6  -3   4     1104.32     1198.88    168.22 o
  -5  -3   4      815.44      918.59     36.94 o
  -4  -3   4     1504.68     1414.04     77.63 o
  -3  -3   4     9729.42    10421.73    211.20 o
  -2  -3   4     1669.30     1533.71     29.98 o
  -1  -3   4     2399.61     2523.86     71.71 o
   0  -3   4    27241.69    29273.91    445.65 o
   1  -3   4    38814.10    39024.01    448.10 o
   2  -3   4     1184.20     1691.00     20.20 o
   3  -3   4    13691.13    13805.13    129.02 o
   4  -3   4    24684.63    25283.54    564.73 o
   5  -3   4      100.46      148.38      6.71 o
   6  -3   4      129.98      122.90     23.68 o
   7  -3   4     2962.60     2834.46     85.15 o
   8  -3   4     2971.37     3066.79     56.64 o
   9  -3   4     2669.90     2592.37     43.82 o
  10  -3   4       89.05       84.23     37.78 o
  11  -3   4        1.07       22.74     24.43 o
  12  -3   4     2447.37     2572.99     65.97 o
  13  -3   4      103.54       41.16     13.35 o
  14  -3   4       10.76      -25.37     16.92 o
  15  -3   4      463.38      314.46     75.37 o
 -14  -2   4      114.64      191.34     32.33 o
 -13  -2   4      897.08     1054.83     49.84 o
 -12  -2   4       25.68      157.81     25.41 o
 -11  -2   4       29.19        3.57     19.37 o
 -10  -2   4     1018.74      935.60     33.59 o
  -9  -2   4       12.94       28.01     16.92 o
  -8  -2   4       43.42       53.78     12.22 o
  -7  -2   4     5444.55     5371.59     90.09 o
  -6  -2   4      322.73      234.36     14.99 o
  -5  -2   4       27.04      -18.80     16.92 o
  -4  -2   4      633.36      675.13     50.00 o
  -3  -2   4     1197.97     1148.11     23.81 o
  -2  -2   4    42082.19    43154.39    999.86 o
  -1  -2   4    26269.41    26467.21    359.12 o
   0  -2   4    17923.07    17936.59    348.48 o
   1  -2   4    36106.63    37781.96    403.13 o
   2  -2   4    13417.77    14102.05    221.70 o
   3  -2   4     4195.58     4822.66     78.38 o
   4  -2   4     5441.98     5277.09    215.21 o
   5  -2   4    11110.69    10898.88    444.81 o
   6  -2   4      777.17      757.65     13.14 o
   7  -2   4        0.64       12.20     13.06 o
   8  -2   4     1304.43     1184.79     61.65 o
   9  -2   4      466.95      446.91     25.56 o
  10  -2   4      889.85      807.55     22.27 o
  11  -2   4       25.35       24.43     13.35 o
  12  -2   4      252.11      199.80     18.42 o
  13  -2   4     1891.18     1940.32     64.85 o
  14  -2   4       19.32       56.20     15.04 o
  15  -2   4       59.21      153.75     60.15 o
 -14  -1   4       73.99       91.72     26.50 o
 -13  -1   4        2.50       20.91     29.89 o
 -12  -1   4      879.27      719.89    103.57 o
 -11  -1   4        0.13       -1.88     15.13 o
 -10  -1   4      579.68      510.61     25.36 o
  -9  -1   4    13448.09    13965.86    246.06 o
  -8  -1   4      737.08      626.74     20.31 o
  -7  -1   4      324.36      335.14     15.14 o
  -6  -1   4      287.98      305.44     37.03 o
  -5  -1   4      297.15      351.08     50.28 o
  -4  -1   4     2544.37     2480.16     49.72 o
  -3  -1   4       15.14       24.51     10.43 o
  -2  -1   4     2583.83     2682.64     39.54 o
  -1  -1   4    18100.32    17178.85    215.59 o
   0  -1   4    11689.39    12099.27    190.87 o
   1  -1   4      118.45      127.39      7.42 o
   2  -1   4    30046.87    31580.83    269.78 o
   3  -1   4    16718.26    17307.38    521.21 o
   4  -1   4      573.70      686.96     39.00 o
   5  -1   4     1786.63     1772.31     29.32 o
   6  -1   4     6756.68     6065.80    270.85 o
   7  -1   4     3054.39     2846.45     76.31 o
   8  -1   4      727.71      705.29     29.98 o
   9  -1   4      109.81      104.39     21.62 o
  10  -1   4      318.40      417.12     15.02 o
  11  -1   4     1867.00     1842.20     48.31 o
  12  -1   4      264.82      253.18     16.54 o
  13  -1   4      370.49      384.00     25.56 o
  14  -1   4     2039.55     1944.08     68.79 o
  15  -1   4      154.08      257.32     63.91 o
  16  -1   4        4.23      -99.24     66.16 o
 -14   0   4      168.12      103.75     30.07 o
 -13   0   4      379.78      451.93    126.78 o
 -12   0   4      159.58      139.85     33.64 o
 -11   0   4     1137.61     1052.32     45.18 o
 -10   0   4       92.58       27.05     38.44 o
  -9   0   4       21.77       -2.00     40.32 o
  -8   0   4    33980.89    35417.86    670.06 o
  -7   0   4       80.78        7.25     14.10 o
  -6   0   4     1721.84     1762.22     67.48 o
  -5   0   4     7291.26     7741.84    125.99 o
  -4   0   4      294.15      264.13     21.43 o
  -3   0   4    13018.81    13007.74    166.07 o
  -2   0   4       72.68       67.37      8.51 o
  -1   0   4      862.33      927.65     12.67 o
   0   0   4    15790.58    15884.97    414.92 o
   1   0   4     5807.06     6320.04     66.16 o
   2   0   4    31439.94    35090.11    577.51 o
   3   0   4     1691.46     1697.19     30.45 o
   4   0   4      955.02      916.23     77.82 o
   5   0   4      267.54      187.28      8.93 o
   6   0   4     6313.26     6289.28    168.32 o
   7   0   4    16228.38    16624.20    418.59 o
   8   0   4     5767.55     5892.12    208.64 o
   9   0   4     2756.56     2563.05     44.42 o
  10   0   4        7.50       11.75      7.27 o
  11   0   4     2630.46     2773.62     64.00 o
  12   0   4     3328.52     3569.18     98.49 o
  13   0   4        1.74      -11.09     15.04 o
  14   0   4      200.96      256.00     25.00 o
  15   0   4      868.08      768.39     72.18 o
  16   0   4       30.29      -40.82     27.21 o
 -14   1   4      262.73      275.74     38.91 o
 -13   1   4      442.14      252.83     76.22 o
 -12   1   4        7.08      -12.45     39.57 o
 -11   1   4     2145.02     2027.91    212.40 o
 -10   1   4     4368.28     4067.09    132.70 o
  -9   1   4      139.64       49.57     11.28 o
  -8   1   4       13.12        5.34      5.54 o
  -7   1   4     4726.10     4771.85    240.97 o
  -6   1   4       71.73       86.50     18.89 o
  -5   1   4     6234.56     6436.22     81.03 o
  -4   1   4     2284.52     1975.10     30.51 o
  -3   1   4     5198.53     5413.28     89.28 o
  -2   1   4     4615.70     5305.87     71.03 o
  -1   1   4     1576.34     1549.66     23.87 o
   0   1   4      502.99      544.20      9.23 o
   1   1   4     3473.94     3091.69     30.70 o
   2   1   4      292.96      217.35     10.34 o
   3   1   4     3549.55     3474.94     87.12 o
   4   1   4     1755.07     1681.30     87.12 o
   5   1   4     2255.52     2058.19     57.23 o
   6   1   4     3734.56     3370.38    120.58 o
   7   1   4        0.08       10.86     10.43 o
   8   1   4      303.04      361.29     11.43 o
   9   1   4     3105.03     2976.24     71.24 o
  10   1   4     2930.83     3109.67     63.15 o
  11   1   4      811.97      874.29     54.41 o
  12   1   4     1080.95      963.67     34.96 o
  13   1   4      925.72      968.94     40.41 o
  14   1   4      167.22      195.03     46.90 o
  15   1   4      127.32      180.12     35.62 o
  16   1   4      694.46      769.89     53.00 o
 -14   2   4      113.23      -11.09     26.13 o
 -13   2   4      840.28      974.39     65.03 o
 -12   2   4      794.07      803.04     35.73 o
 -11   2   4      313.85      267.83     81.10 o
 -10   2   4     1119.65      937.36     30.69 o
  -9   2   4     6374.59     6934.21    153.63 o
  -8   2   4      145.78      114.70     22.74 o
  -7   2   4        2.85       11.23     11.18 o
  -6   2   4       84.84       12.20     10.63 o
  -5   2   4      604.66      562.08     49.81 o
  -4   2   4     2532.25     2274.66     84.49 o
  -3   2   4     1936.72     1673.12    116.63 o
  -2   2   4      308.74      214.17      9.35 o
  -1   2   4      344.01      309.83      9.70 o
   0   2   4      434.94      310.54      8.36 o
   1   2   4     6129.51     7044.33     87.31 o
   2   2   4    62078.94    64473.10    991.59 o
   3   2   4     1144.21     1197.57     14.38 o
   4   2   4     2169.78     2286.26     70.96 o
   5   2   4     4103.43     3959.48    153.75 o
   6   2   4     9829.78     9612.75    263.14 o
   7   2   4     2081.58     2099.88     96.14 o
   8   2   4     1088.73     1081.73     22.02 o
   9   2   4      646.58      645.25     30.36 o
  10   2   4     3111.88     2957.56    109.11 o
  11   2   4     1125.18     1270.22     80.92 o
  12   2   4      512.95      477.68     92.66 o
  13   2   4      329.89      324.82     25.37 o
  14   2   4      300.94      285.82     49.43 o
  15   2   4       98.99       72.53     16.85 o
  16   2   4        9.44      -29.89     28.01 o
 -14   3   4      413.30      436.63     50.75 o
 -13   3   4       60.86       94.36     35.34 o
 -12   3   4      290.60      232.35     54.98 o
 -11   3   4      962.07     1015.24    140.31 o
 -10   3   4        0.59      124.10    119.17 o
  -9   3   4      352.49      299.20     15.13 o
  -8   3   4     3139.88     2971.94    176.21 o
  -7   3   4        3.02      -11.09      9.21 o
  -6   3   4      363.84      313.47     18.51 o
  -5   3   4      188.57      154.16     26.31 o
  -4   3   4      579.37      475.31     43.04 o
  -3   3   4     2764.94     2270.21     34.74 o
  -2   3   4     1361.31     1388.73     40.41 o
  -1   3   4      979.84      808.16     27.25 o
   0   3   4    43323.41    44040.12    488.90 o
   1   3   4     8588.65     8456.66    171.23 o
   2   3   4     8486.64     9062.66    165.22 o
   3   3   4     2548.11     2213.46     77.44 o
   4   3   4     6594.25     6764.20    193.32 o
   5   3   4      607.89      676.17     13.53 o
   6   3   4     1454.70     1457.94     77.82 o
   7   3   4       92.10      104.16     20.68 o
   8   3   4     1317.18     1206.09     68.42 o
   9   3   4     1203.47     1117.79     30.26 o
  10   3   4       52.98       69.96     39.66 o
  11   3   4     2178.31     2188.40     92.66 o
  12   3   4      134.48      367.61     75.47 o
  13   3   4       90.76      141.43     89.00 o
  14   3   4       24.48       81.87     65.88 o
  15   3   4      815.56      942.49    132.42 o
 -13   4   4      485.04      416.90     49.62 o
 -12   4   4        0.50      128.00     41.16 o
 -11   4   4      522.61      565.13     36.09 o
 -10   4   4     2844.25     2622.47     55.58 o
  -9   4   4      469.59      517.41     20.24 o
  -8   4   4       73.76      101.90     46.05 o
  -7   4   4      390.37      476.72     15.99 o
  -6   4   4      775.38      734.79     22.44 o
  -5   4   4     3425.46     3532.01     82.61 o
  -4   4   4    14948.28    15684.11    212.93 o
  -3   4   4     2553.99     2777.03     45.25 o
  -2   4   4    28798.52    29241.90    358.84 o
  -1   4   4    10545.66    10417.66    155.07 o
   0   4   4    17053.27    16037.47    217.37 o
   1   4   4    90865.47    94370.40   1111.15 o
   2   4   4     7750.69     7246.28     79.78 o
   3   4   4      441.24      414.02     11.47 o
   4   4   4     1410.68     1178.64     20.29 o
   5   4   4      114.69      169.16     31.95 o
   6   4   4     4973.95     5010.27    104.51 o
   7   4   4      951.22     1041.44     91.07 o
   8   4   4        6.57       48.03     41.16 o
   9   4   4     1283.16     1283.87     27.52 o
  10   4   4      355.36      355.46     53.19 o
  11   4   4      537.96      586.82     52.91 o
  12   4   4     1138.36     1122.82    220.10 o
  13   4   4     1057.58     1055.60     60.90 o
  14   4   4        7.74      -13.35     22.74 o
  15   4   4      369.29      346.57    156.29 o
 -14   5   4       83.08      208.45     40.04 o
 -13   5   4      179.71      250.36     45.30 o
 -12   5   4        1.59        3.95     30.92 o
 -11   5   4        0.37       60.18     14.13 o
 -10   5   4      993.73     1053.57    174.05 o
  -9   5   4     5144.66     5058.29     87.71 o
  -8   5   4      141.08      128.00     11.84 o
  -7   5   4      826.96      760.60     54.04 o
  -6   5   4     2409.37     2303.67     39.04 o
  -5   5   4     3011.06     2829.82     45.20 o
  -4   5   4    12231.74    11848.05    188.43 o
  -3   5   4        0.88       -6.11      7.65 o
  -2   5   4     7258.35     7096.20     97.71 o
  -1   5   4    25912.57    26204.07    385.51 o
   0   5   4     1058.92     1001.47     21.02 o
   1   5   4     4970.30     4301.11     71.33 o
   2   5   4    27134.89    27587.13    345.66 o
   3   5   4      709.46      578.32     27.25 o
   4   5   4     1189.86     1109.87     20.19 o
   5   5   4    15064.71    15259.29    373.95 o
   6   5   4     2255.62     2381.78     70.20 o
   7   5   4     1686.22     1667.48     68.04 o
   8   5   4      487.17      394.67     65.41 o
   9   5   4      275.28      292.86     82.89 o
  10   5   4     3936.58     4066.57    223.30 o
  11   5   4      624.87      552.36     76.78 o
  12   5   4       24.70       45.35     21.71 o
  13   5   4      378.42      485.13     32.52 o
  14   5   4      843.39      894.88     46.61 o
  15   5   4      218.16      203.37     28.38 o
 -14   6   4       39.50      -24.43     33.83 o
 -13   6   4       11.11        9.40     35.71 o
 -12   6   4      549.29      622.73     72.36 o
 -11   6   4      517.73      661.76     87.40 o
 -10   6   4       22.00        2.92     15.13 o
  -9   6   4     1575.30     1597.87    168.69 o
  -8   6   4     1522.67     1575.08     42.74 o
  -7   6   4      256.04      279.88     15.88 o
  -6   6   4       13.77       19.64     10.63 o
  -5   6   4     7683.72     8298.55    134.73 o
  -4   6   4     6138.50     6563.80    140.24 o
  -3   6   4     5109.46     5199.46     97.08 o
  -2   6   4     2361.93     2753.75     42.63 o
  -1   6   4     7916.77     7763.03    342.46 o
   0   6   4    47284.90    46332.33   1353.88 o
   1   6   4      928.61      896.89     17.31 o
   2   6   4     1003.61      850.80     21.21 o
   3   6   4     8203.02     8895.87    127.26 o
   4   6   4        1.13       -5.63     18.80 o
   5   6   4    10378.97    10529.71    132.59 o
   6   6   4     8792.50     8941.37    118.00 o
   7   6   4      812.76      859.34     46.33 o
   8   6   4      913.62      898.81     65.03 o
   9   6   4        0.38       10.04     27.25 o
  10   6   4        0.24       30.77     18.70 o
  11   6   4     4214.33     4508.39    203.75 o
  12   6   4     1532.98     1468.91     49.81 o
  13   6   4       70.80       96.05     20.30 o
  14   6   4      678.61      755.60     40.60 o
  15   6   4      702.98      738.87     42.48 o
 -14   7   4     1334.88     1373.99     83.64 o
 -13   7   4       15.27       13.35     28.38 o
 -12   7   4       11.84       -6.01     71.43 o
 -11   7   4     1546.95     1742.40     53.53 o
 -10   7   4     2781.63     2731.38     67.06 o
  -9   7   4        0.03      -20.02     13.35 o
  -8   7   4     5024.43     5087.95    104.51 o
  -7   7   4     2997.50     2965.08     75.56 o
  -6   7   4      960.49      807.62     57.61 o
  -5   7   4      107.66      115.06     11.13 o
  -4   7   4     7964.97     8360.44    289.74 o
  -3   7   4     5067.49     5208.51    146.99 o
  -2   7   4     5488.70     5865.74     94.12 o
  -1   7   4     2338.86     2602.44     90.69 o
   0   7   4      437.32      466.04     16.21 o
   1   7   4    12671.02    12774.63    726.19 o
   2   7   4      223.73      188.83     14.19 o
   3   7   4       88.83       74.16     17.67 o
   4   7   4     4559.68     4346.05    111.46 o
   5   7   4      162.97      131.56     10.43 o
   6   7   4       14.85      -18.01     13.06 o
   7   7   4     1898.70     1781.03     36.37 o
   8   7   4       57.37       76.69     35.62 o
   9   7   4     3588.11     3651.04    126.87 o
  10   7   4      436.46      449.40     26.13 o
  11   7   4        2.91       46.99     20.86 o
  12   7   4      830.21      884.54     36.09 o
  13   7   4      272.50      300.74     33.08 o
  14   7   4       13.54       52.44     26.31 o
 -14   8   4        9.01       13.35     34.02 o
 -13   8   4      770.53      856.35     60.90 o
 -12   8   4      158.20      206.66     65.03 o
 -11   8   4       41.67      112.02     29.75 o
 -10   8   4     3608.02     3545.21    127.72 o
  -9   8   4     2114.64     2365.18     88.15 o
  -8   8   4        1.20       47.47     21.62 o
  -7   8   4     1033.03      978.24    103.38 o
  -6   8   4     4141.12     3846.80    403.36 o
  -5   8   4     3224.72     3225.00    128.19 o
  -4   8   4        1.11        6.58      7.97 o
  -3   8   4     1289.52     1351.91     27.04 o
  -2   8   4      353.92      338.69     16.14 o
  -1   8   4     2927.13     3097.80     62.68 o
   0   8   4      944.23      888.00     25.84 o
   1   8   4     2432.29     2451.06    152.53 o
   2   8   4     1762.16     1475.12     36.44 o
   3   8   4      797.75      827.78     19.14 o
   4   8   4        0.76       10.68      7.42 o
   5   8   4     6585.86     6176.53     93.85 o
   6   8   4       73.42       24.22     10.39 o
   7   8   4      680.51      714.63     84.58 o
   8   8   4      263.82      283.66     23.96 o
   9   8   4       21.50       15.58     15.88 o
  10   8   4     4276.46     4662.64     91.90 o
  11   8   4      237.32      235.51     22.56 o
  12   8   4        2.06        7.52     12.97 o
  13   8   4      128.20       97.74     22.37 o
  14   8   4      100.30        7.52     20.68 o
 -13   9   4       59.89      105.63     37.40 o
 -12   9   4      970.36      942.25     53.19 o
 -11   9   4      157.01      157.32     20.07 o
 -10   9   4      267.27      276.56    113.25 o
  -9   9   4     2010.75     1801.39     51.88 o
  -8   9   4      992.27      942.79     60.99 o
  -7   9   4       22.43       26.63     13.40 o
  -6   9   4      215.56      205.34     59.30 o
  -5   9   4     2439.64     2431.72    160.52 o
  -4   9   4     2825.61     2695.45     57.28 o
  -3   9   4      194.11      183.30     20.39 o
  -2   9   4      165.31      138.08      9.37 o
  -1   9   4     2471.40     2440.64    141.35 o
   0   9   4     9914.10    10240.30    176.77 o
   1   9   4     3023.45     3390.49    240.78 o
   2   9   4      917.68      847.60     27.91 o
   3   9   4    11637.57    11781.49    202.94 o
   4   9   4      159.69      178.43     29.79 o
   5   9   4      330.37      289.98     14.22 o
   6   9   4     3863.36     4074.74    148.96 o
   7   9   4      105.22       82.76     11.56 o
   8   9   4     1487.96     1540.04     39.81 o
   9   9   4      321.38      283.16     17.67 o
  10   9   4       11.15       70.07     30.83 o
  11   9   4     2125.08     2009.67     58.27 o
  12   9   4       56.69        0.00     18.80 o
  13   9   4        3.02       39.47     26.13 o
 -13  10   4       15.29       94.36     31.95 o
 -12  10   4        7.47       33.83     18.61 o
 -11  10   4     1249.81     1388.88     77.16 o
 -10  10   4      204.69      261.92     79.79 o
  -9  10   4       11.69      -24.43     37.78 o
  -8  10   4      240.03      157.46     70.67 o
  -7  10   4      500.99      480.62    121.80 o
  -6  10   4     2507.70     2582.68    320.28 o
  -5  10   4        1.73        9.73     43.04 o
  -4  10   4      178.69      209.86     26.53 o
  -3  10   4       31.70       44.52     13.06 o
  -2  10   4      524.00      551.48     45.58 o
  -1  10   4      115.57      117.68      6.69 o
   0  10   4     4883.46     4917.58     92.38 o
   1  10   4     9295.23     9537.75    197.30 o
   2  10   4      726.67      758.81     37.97 o
   3  10   4      487.96      507.57     20.14 o
   4  10   4     6419.35     6566.08    161.55 o
   5  10   4      839.00      708.11     21.98 o
   6  10   4      243.92      214.95     25.28 o
   7  10   4       55.19       71.62     55.54 o
   8  10   4       29.38       13.09     25.37 o
   9  10   4     2225.11     2229.41    131.01 o
  10  10   4      226.75      198.80     90.32 o
  11  10   4       10.21      -16.92     16.73 o
  12  10   4       63.56       11.09     20.49 o
  13  10   4        5.04       97.74     30.07 o
 -12  11   4       20.91      -39.47     26.31 o
 -11  11   4      179.07      146.66     37.97 o
 -10  11   4      571.77      668.48     43.14 o
  -9  11   4       50.83      148.70     70.77 o
  -8  11   4       16.89        0.14     16.92 o
  -7  11   4      504.59      417.13    119.35 o
  -6  11   4      489.35      562.85     30.40 o
  -5  11   4     5758.21     5766.48    139.00 o
  -4  11   4      220.06      194.92     19.36 o
  -3  11   4       96.45      113.42     22.74 o
  -2  11   4     4007.85     3593.36     63.58 o
  -1  11   4     3087.51     2911.41     96.05 o
   0  11   4      426.94      390.90     18.92 o
   1  11   4     2819.92     2795.66    117.57 o
   2  11   4     1582.25     1499.83     50.47 o
   3  11   4      121.55      114.60     12.62 o
   4  11   4      171.19      140.67     72.65 o
   5  11   4     2133.70     2228.83    105.35 o
   6  11   4      397.90      444.56     41.82 o
   7  11   4      529.34      483.57     66.73 o
   8  11   4      426.96      481.13     79.60 o
   9  11   4      576.93      579.35     51.69 o
  10  11   4     2352.61     2159.80    142.47 o
  11  11   4        0.58       29.89     24.25 o
  12  11   4       35.85      150.56     31.95 o
 -12  12   4      521.40      550.16     44.73 o
 -11  12   4        0.12       41.16     26.13 o
 -10  12   4       17.25      -29.32     19.55 o
  -9  12   4      612.29      615.45     66.16 o
  -8  12   4      250.04      375.06     56.86 o
  -7  12   4      379.74      280.12     23.96 o
  -6  12   4      924.99      911.38     38.76 o
  -5  12   4      207.93      278.82     71.05 o
  -4  12   4     2267.21     2316.48    148.58 o
  -3  12   4      573.12      602.64     21.49 o
  -2  12   4      685.84      571.06     16.26 o
  -1  12   4     8635.89     8562.76    158.51 o
   0  12   4     3575.95     3682.38    123.58 o
   1  12   4     1027.93      896.43     77.25 o
   2  12   4     1150.71     1403.61    167.28 o
   3  12   4      886.52      966.75     41.18 o
   4  12   4      291.04      509.01    113.90 o
   5  12   4        8.96       43.42     20.31 o
   6  12   4        3.51       16.29     29.98 o
   7  12   4      182.61      122.99     64.94 o
   8  12   4      918.58      990.35    175.84 o
   9  12   4      808.69      679.43     33.15 o
  10  12   4      103.14       72.93     22.18 o
  11  12   4     1214.66     1377.19     74.06 o
 -11  13   4     1323.18     1419.48     68.61 o
 -10  13   4        1.02       29.62     35.81 o
  -9  13   4        3.04      -32.73     32.89 o
  -8  13   4     2146.77     2194.37     66.84 o
  -7  13   4      395.23      378.21     91.25 o
  -6  13   4      704.07      679.41     35.67 o
  -5  13   4      395.84      470.92     35.08 o
  -4  13   4       88.54       70.16     17.28 o
  -3  13   4     3803.04     3787.87     82.99 o
  -2  13   4       99.33      105.84     29.13 o
  -1  13   4     2335.52     2087.48    112.87 o
   0  13   4     6973.21     6882.34    134.70 o
   1  13   4     1988.71     1920.95     52.38 o
   2  13   4      131.52      156.17     37.50 o
   3  13   4      634.52      721.66     89.09 o
   4  13   4     1411.19     1549.26    107.80 o
   5  13   4     1177.36     1190.86     48.07 o
   6  13   4      151.27      245.47     36.09 o
   7  13   4     1482.68     1414.41     50.29 o
   8  13   4      677.24      693.62    170.76 o
   9  13   4     1170.69     1104.68     81.86 o
  10  13   4      159.43      114.66     37.22 o
  11  13   4      201.91      378.93     50.56 o
 -10  14   4     1108.95     1214.98     60.52 o
  -9  14   4      203.85      272.04     35.15 o
  -8  14   4       49.90       89.35    102.81 o
  -7  14   4     1432.54     1459.13    184.30 o
  -6  14   4      111.43      138.52     22.68 o
  -5  14   4      837.98      822.38    150.18 o
  -4  14   4        2.51       93.95     26.10 o
  -3  14   4       75.33       46.62     35.95 o
  -2  14   4     2524.29     2628.48     69.17 o
  -1  14   4       17.29       27.64     32.89 o
   0  14   4      268.47      252.32     23.96 o
   1  14   4      864.27      842.06    104.88 o
   2  14   4      769.04      868.32     81.01 o
   3  14   4      122.67      193.62     87.21 o
   4  14   4      623.72      754.39     58.36 o
   5  14   4      745.21      824.20     42.99 o
   6  14   4        5.62      -12.50     37.59 o
   7  14   4        1.46      -28.40     50.94 o
   8  14   4      744.74      771.52     40.96 o
   9  14   4      475.79      458.62     37.22 o
  10  14   4      744.12      697.15     61.84 o
  -9  15   4      798.93      644.60     59.09 o
  -8  15   4        7.91       36.24     81.86 o
  -7  15   4      297.80      429.84     50.09 o
  -6  15   4     1171.45     1157.64     71.96 o
  -5  15   4       60.36       36.91    119.64 o
  -4  15   4      161.59      114.83     45.49 o
  -3  15   4       96.55       76.58     72.36 o
  -2  15   4      190.82      342.28     74.15 o
  -1  15   4     1996.13     2022.16    230.91 o
   0  15   4      214.81      101.12     22.74 o
   1  15   4        5.48       27.59     82.42 o
   2  15   4     1146.40     1247.77    135.90 o
   3  15   4      587.57      472.30     99.06 o
   4  15   4      394.60      397.05     36.13 o
   5  15   4      237.97      273.52     32.70 o
   6  15   4      570.87      459.28     43.51 o
   7  15   4       46.36      107.43     28.61 o
   8  15   4       41.42       54.06     76.22 o
  -8  16   4      642.12      823.70    155.44 o
  -7  16   4       10.36      172.02     51.03 o
  -6  16   4      664.39      598.38    176.03 o
  -5  16   4      496.34      457.83    115.97 o
  -4  16   4        0.93        3.76     20.86 o
  -3  16   4     1474.61     1475.86     71.02 o
  -2  16   4      299.51      280.07     40.00 o
  -1  16   4      194.26      216.02    218.79 o
   0  16   4      582.02      667.40     39.20 o
   1  16   4      241.35      216.12     53.66 o
   2  16   4        4.72      -30.00     36.65 o
   3  16   4     1449.53     1523.35     80.35 o
   4  16   4     1032.34      979.29    129.13 o
   5  16   4       58.90       63.50     99.43 o
   6  16   4        3.90       47.76     31.59 o
   7  16   4      240.27      222.92     66.07 o
  -6  17   4        3.16      -71.43     56.39 o
  -5  17   4       23.08       99.07     64.00 o
  -4  17   4       10.81        1.90    103.38 o
  -3  17   4        0.03        3.76     39.66 o
  -2  17   4     1339.05     1327.46     83.58 o
  -1  17   4        4.09        0.94     30.44 o
   0  17   4        0.17      -26.65    151.59 o
   1  17   4     1318.16     1426.82    167.47 o
   2  17   4      379.68      448.83     38.00 o
   3  17   4      525.88      576.86    153.38 o
   4  17   4      318.22      383.15     88.91 o
   5  17   4       96.71      117.91    133.55 o
  -4  18   4       99.18       52.05     35.71 o
  -3  18   4       10.00        8.57     95.01 o
  -2  18   4       31.46       18.73     69.36 o
  -1  18   4      926.31     1220.39    215.68 o
   0  18   4       60.48       19.77     34.43 o
   1  18   4       92.98      211.67    122.27 o
   2  18   4     1780.48     1641.50    108.83 o
   3  18   4       51.26      139.09     52.07 o
  -1 -15   5      304.79      400.15     47.06 o
   0 -15   5       51.85       19.23     32.79 o
   1 -15   5      178.15      170.46     29.95 o
   2 -15   5      411.45      385.51     52.28 o
   3 -15   5      721.49      682.48     46.51 o
   4 -15   5       47.47       18.80     26.31 o
   5 -15   5      153.75      272.92     41.54 o
  -4 -14   5      143.48      108.80     40.32 o
  -3 -14   5      313.87      226.59     54.70 o
  -2 -14   5       39.79      106.36     52.72 o
  -1 -14   5      222.90      168.92     44.08 o
   0 -14   5      675.58      809.74    207.60 o
   1 -14   5      141.13      170.99     51.60 o
   2 -14   5      131.46      203.16     95.95 o
   3 -14   5      399.20      447.57     42.37 o
   4 -14   5      902.15      827.39     64.56 o
   5 -14   5      200.33      126.12     26.31 o
   6 -14   5       27.36       45.11     28.01 o
   7 -14   5      144.25      130.07     28.76 o
   8 -14   5       12.53      -45.11     30.07 o
  -6 -13   5      139.50      282.56    175.46 o
  -5 -13   5      106.35      -22.74     67.85 o
  -4 -13   5      439.42      718.58     61.23 o
  -3 -13   5       26.89      -28.53     25.66 o
  -2 -13   5      937.56      812.81     61.90 o
  -1 -13   5       24.95      170.77    119.17 o
   0 -13   5      479.82      405.60     45.67 o
   1 -13   5     1322.55     1302.96    154.88 o
   2 -13   5      323.99      278.60     52.91 o
   3 -13   5       25.54       25.90     45.96 o
   4 -13   5      296.09      352.33    119.73 o
   5 -13   5      773.66      972.02     42.68 o
   6 -13   5      442.67      566.51     41.35 o
   7 -13   5        1.05      -26.13     22.56 o
   8 -13   5      759.04      828.72     50.00 o
   9 -13   5       33.83       84.39     22.37 o
  -7 -12   5       28.33       94.22    131.29 o
  -6 -12   5     1504.64     1876.26    312.01 o
  -5 -12   5       77.58       58.39    110.61 o
  -4 -12   5      152.57      239.21    110.61 o
  -3 -12   5      127.52      193.69    107.14 o
  -2 -12   5       38.78       81.32    114.66 o
  -1 -12   5      978.17      899.99     46.01 o
   0 -12   5        4.89      126.86     30.88 o
   1 -12   5      323.78      249.32     28.55 o
   2 -12   5       56.38       70.61     62.03 o
   3 -12   5      531.02      678.42     43.35 o
   4 -12   5      116.85      155.04     34.40 o
   5 -12   5      885.62     1016.23     43.29 o
   6 -12   5     1021.82      872.90     56.86 o
   7 -12   5      142.95      267.09     32.52 o
   8 -12   5        1.81       26.13     20.49 o
   9 -12   5     1003.48      918.38     63.15 o
  10 -12   5      250.08      325.36     46.99 o
  11 -12   5       89.66       72.93     31.77 o
  -8 -11   5      484.11      560.29    105.16 o
  -7 -11   5      101.36      132.90    121.23 o
  -6 -11   5       24.61      -16.39     28.74 o
  -5 -11   5     2188.01     2134.89    106.24 o
  -4 -11   5      425.80      336.50     39.11 o
  -3 -11   5        0.86       -4.69     26.58 o
  -2 -11   5       26.66       42.68     18.98 o
  -1 -11   5      155.01      125.68     32.14 o
   0 -11   5      591.04      512.16     63.44 o
   1 -11   5       93.12       33.03     13.06 o
   2 -11   5      210.81      174.67     34.77 o
   3 -11   5     2360.40     2490.70    111.08 o
   4 -11   5     1160.13     1087.25    133.55 o
   5 -11   5      256.77      250.01     57.33 o
   6 -11   5      651.40      701.21     30.93 o
   7 -11   5     1151.83     1224.00     51.50 o
   8 -11   5      230.71      214.65     30.45 o
   9 -11   5        0.34       33.83     22.74 o
  10 -11   5     1330.30     1380.38     74.06 o
  11 -11   5      353.17      328.37     42.48 o
  12 -11   5      404.80      456.74     51.88 o
  -9 -10   5      209.77      240.86    139.00 o
  -8 -10   5      112.61      434.94     79.51 o
  -7 -10   5     2255.70     2155.96    105.09 o
  -6 -10   5        9.32       42.39    106.01 o
  -5 -10   5      164.45       29.89     39.87 o
  -4 -10   5     2712.42     2690.67    129.41 o
  -3 -10   5      386.46      378.27     28.18 o
  -2 -10   5      492.17      547.36     55.26 o
  -1 -10   5     1028.48      988.16    132.04 o
   0 -10   5      302.98      365.28     22.74 o
   1 -10   5      885.86      710.71     37.50 o
   2 -10   5      467.91      357.31     22.93 o
   3 -10   5       68.01       93.95     31.39 o
   4 -10   5     9005.00     9636.74    654.38 o
   5 -10   5     4720.41     5105.21    105.05 o
   6 -10   5      194.10      232.20    113.25 o
   7 -10   5      409.90      426.75     35.99 o
   8 -10   5      926.29      892.25     36.28 o
   9 -10   5      351.10      449.41     25.75 o
  10 -10   5        0.58      -11.09     29.89 o
  11 -10   5      124.83       62.21     19.17 o
  12 -10   5      102.54      148.49     26.31 o
 -10  -9   5       39.95      272.35     48.41 o
  -9  -9   5      535.36      744.23    163.15 o
  -8  -9   5       97.60      111.72     41.64 o
  -7  -9   5        3.90      193.60     54.32 o
  -6  -9   5     5936.30     6086.13    190.54 o
  -5  -9   5       75.22       75.36    111.74 o
  -4  -9   5       22.95       68.67    109.02 o
  -3  -9   5     5883.21     5918.19    491.52 o
  -2  -9   5       81.80       92.67     19.92 o
  -1  -9   5     3251.44     3402.34    170.86 o
   0  -9   5        1.97      -20.55     13.70 o
   1  -9   5      293.55      274.87     44.92 o
   2  -9   5     2301.94     2243.82     57.99 o
   3  -9   5     1318.34     1408.22     39.76 o
   4  -9   5       23.61       -7.52     29.89 o
   5  -9   5     4291.31     4595.43    145.58 o
   6  -9   5     1869.47     1878.43     85.62 o
   7  -9   5        4.30       34.10     75.94 o
   8  -9   5      893.61     1034.91     36.28 o
   9  -9   5     1346.25     1254.64     46.05 o
  10  -9   5      266.25      256.00     33.27 o
  11  -9   5        4.86        0.00     18.80 o
  12  -9   5       90.46        5.64     18.80 o
  13  -9   5      185.13      177.06     33.46 o
 -11  -8   5      393.16      268.62     49.81 o
 -10  -8   5      212.68      165.77     34.69 o
  -9  -8   5       37.16      125.13     41.05 o
  -8  -8   5      795.12      825.95    180.16 o
  -7  -8   5      508.09      554.47     41.59 o
  -6  -8   5      152.56      106.65     47.08 o
  -5  -8   5     6092.64     6016.31    333.63 o
  -4  -8   5      133.62      127.68     51.60 o
  -3  -8   5      196.79      267.09     58.08 o
  -2  -8   5     1643.81     1493.43    155.82 o
  -1  -8   5       21.50       65.47     26.22 o
   0  -8   5     5091.42     5250.28    212.02 o
   1  -8   5       61.73       58.22     34.87 o
   2  -8   5      669.47      734.17     28.73 o
   3  -8   5     6514.65     6460.94    106.01 o
   4  -8   5     2363.25     2457.68     52.92 o
   5  -8   5       93.24       81.51     10.34 o
   6  -8   5     3828.97     3589.26    107.42 o
   7  -8   5      909.83      886.11     27.65 o
   8  -8   5     3214.90     3215.50     65.54 o
   9  -8   5      509.71      602.23     29.70 o
  10  -8   5     2384.37     2278.46     70.30 o
  11  -8   5      354.71      360.51     24.62 o
  12  -8   5       76.06       22.74     16.92 o
  13  -8   5      288.40      362.20     28.01 o
  14  -8   5      269.96      434.94     50.56 o
 -11  -7   5      215.61      166.87     39.84 o
 -10  -7   5      164.31      122.04    103.38 o
  -9  -7   5      150.19       51.84     20.49 o
  -8  -7   5      431.15      333.40    121.70 o
  -7  -7   5     2994.01     2894.11     81.12 o
  -6  -7   5      289.05      311.61     61.93 o
  -5  -7   5      305.64      228.04     42.67 o
  -4  -7   5     6536.48     7572.75    218.79 o
  -3  -7   5       57.60       45.20      9.01 o
  -2  -7   5     3386.46     3186.35    242.94 o
  -1  -7   5     1096.67      897.99    101.97 o
   0  -7   5      605.97      604.38     46.24 o
   1  -7   5      939.85      944.60    128.47 o
   2  -7   5       15.27       13.16     33.83 o
   3  -7   5        0.03       -3.36      9.30 o
   4  -7   5     8459.66     8741.37    134.49 o
   5  -7   5      548.44      494.71     15.41 o
   6  -7   5      507.70      461.60     40.60 o
   7  -7   5     1464.79     1391.32    165.12 o
   8  -7   5     1248.51     1316.85     40.98 o
   9  -7   5     2299.31     2241.43     61.65 o
  10  -7   5      435.81      367.28     28.19 o
  11  -7   5      482.43      587.38     37.78 o
  12  -7   5      679.68      856.35     55.82 o
  13  -7   5      596.32      556.18     34.77 o
  14  -7   5       65.79       56.20     31.95 o
 -12  -6   5        1.37       37.61     37.40 o
 -11  -6   5      218.06      257.74     31.02 o
 -10  -6   5      230.06      116.59     55.73 o
  -9  -6   5      128.59       24.63     58.27 o
  -8  -6   5      100.65       56.36     67.48 o
  -7  -6   5     1466.99     1377.74    288.52 o
  -6  -6   5     4013.42     3819.02    165.50 o
  -5  -6   5      141.39      180.73     20.58 o
  -4  -6   5      320.03      297.96     28.76 o
  -3  -6   5     1168.47     1135.51     67.01 o
  -2  -6   5     2771.13     2564.79    223.67 o
  -1  -6   5     8537.62     8758.72    154.55 o
   0  -6   5     4041.45     3815.95     73.78 o
   1  -6   5       41.25       32.02      6.22 o
   2  -6   5     2289.30     2113.30     94.45 o
   3  -6   5      470.55      481.22     37.12 o
   4  -6   5      643.47      627.46     34.30 o
   5  -6   5     4074.63     3724.35    131.29 o
   6  -6   5      811.54      786.13     62.78 o
   7  -6   5       53.33       83.85     11.16 o
   8  -6   5      459.39      451.67     22.74 o
   9  -6   5      322.18      263.64     42.76 o
  10  -6   5      927.42      990.74     38.16 o
  11  -6   5       93.33       94.36     18.61 o
  12  -6   5       26.86       58.27     17.29 o
  13  -6   5     1775.10     1660.82     67.10 o
  14  -6   5      418.75      264.27     38.16 o
 -12  -5   5      516.21      377.50     49.97 o
 -11  -5   5      546.36      515.09     53.38 o
 -10  -5   5      451.75      518.73     88.06 o
  -9  -5   5     2405.17     2620.97     82.73 o
  -8  -5   5     1191.89     1230.01     94.54 o
  -7  -5   5      142.33      173.01     68.42 o
  -6  -5   5     1352.64     1241.41    162.59 o
  -5  -5   5     1160.31     1225.12     64.94 o
  -4  -5   5      277.65      264.85     51.13 o
  -3  -5   5      185.74      182.31     25.97 o
  -2  -5   5     6370.56     6440.53    169.65 o
  -1  -5   5      990.36      928.89     74.24 o
   0  -5   5     3431.89     3022.32    178.66 o
   1  -5   5        1.78       -6.69      5.92 o
   2  -5   5       35.26       34.64     16.07 o
   3  -5   5    11235.97    11183.92    148.68 o
   4  -5   5      567.71      512.83     18.80 o
   5  -5   5     1716.79     1585.04     25.99 o
   6  -5   5      564.12      482.72     31.01 o
   7  -5   5        1.25       19.36     33.83 o
   8  -5   5     1058.29     1041.31     28.75 o
   9  -5   5      471.87      457.14     20.89 o
  10  -5   5        5.84      -11.09     15.04 o
  11  -5   5      218.06      238.15     22.74 o
  12  -5   5      194.37      160.33     20.86 o
  13  -5   5        3.71       28.01     16.92 o
  14  -5   5     1105.86     1329.45     88.53 o
 -13  -4   5       54.13      -36.37     24.25 o
 -12  -4   5       73.88      113.62     36.37 o
 -11  -4   5     1431.74     1744.16    100.75 o
 -10  -4   5      495.10      424.04     37.40 o
  -9  -4   5      320.18      401.44     42.29 o
  -8  -4   5     3875.22     3949.97    329.21 o
  -7  -4   5     5831.58     5730.62    191.44 o
  -6  -4   5       35.27       -3.88     23.59 o
  -5  -4   5     2431.19     2582.03     87.07 o
  -4  -4   5     3368.51     3398.44    115.60 o
  -3  -4   5      574.42      583.24    123.02 o
  -2  -4   5     4789.40     4974.76    108.52 o
  -1  -4   5      898.70      851.59     29.16 o
   0  -4   5      486.44      523.28     24.90 o
   1  -4   5     1352.28     1376.02     75.75 o
   2  -4   5     2742.31     2698.75     45.11 o
   3  -4   5      338.56      261.11     14.10 o
   4  -4   5    24148.42    24348.63    618.20 o
   5  -4   5     2815.87     2528.45    155.63 o
   6  -4   5     2113.70     2078.50     66.73 o
   7  -4   5    11889.96    11135.97    271.51 o
   8  -4   5      614.03      582.62     55.92 o
   9  -4   5     4660.12     4573.11     78.61 o
  10  -4   5       34.88       16.92     13.16 o
  11  -4   5      161.97      114.66     16.73 o
  12  -4   5     1292.88     1508.95     53.94 o
  13  -4   5      132.30      287.39     25.00 o
  14  -4   5        0.80      -38.91     25.94 o
  15  -4   5      146.25      -28.01     31.58 o
 -13  -3   5      324.73      349.49    146.23 o
 -12  -3   5        9.98      128.10     28.20 o
 -11  -3   5      359.44      406.61     54.79 o
 -10  -3   5     2998.82     3456.15    107.80 o
  -9  -3   5     1123.26     1157.51     48.02 o
  -8  -3   5      223.71      250.05     27.54 o
  -7  -3   5     1772.25     1735.74    107.33 o
  -6  -3   5     3203.95     3491.94    105.54 o
  -5  -3   5      236.83      225.11     23.85 o
  -4  -3   5      808.75      546.03     32.33 o
  -3  -3   5     5614.30     5508.88    127.37 o
  -2  -3   5      825.39      678.46     43.98 o
  -1  -3   5     1423.95     1591.34     36.45 o
   0  -3   5     1610.96     1863.22     30.31 o
   1  -3   5     8531.33     8583.79    107.99 o
   2  -3   5    48418.96    51255.99    518.74 o
   3  -3   5        5.26       24.65      4.61 o
   4  -3   5    10011.66     9282.38     96.05 o
   5  -3   5    11137.50    10576.01    117.84 o
   6  -3   5     4321.78     3914.23    129.69 o
   7  -3   5      426.79      358.10     15.51 o
   8  -3   5     3984.97     4011.25     79.32 o
   9  -3   5      281.07      284.98     33.83 o
  10  -3   5       33.47       29.79      8.64 o
  11  -3   5      619.93      431.18     28.76 o
  12  -3   5       86.99       71.43     16.92 o
  13  -3   5     1994.24     1970.95     65.41 o
  14  -3   5      153.61      222.36     37.59 o
  15  -3   5       58.77       13.35     39.47 o
 -14  -2   5      152.74      246.23     31.39 o
 -13  -2   5      177.40      164.13     96.89 o
 -12  -2   5     1230.70     1164.96    114.94 o
 -11  -2   5       13.14       23.74     35.52 o
 -10  -2   5      129.41      131.57     68.79 o
  -9  -2   5     1607.96     1714.43     94.26 o
  -8  -2   5     1095.48      960.11     74.53 o
  -7  -2   5      219.09      153.45     12.83 o
  -6  -2   5     2446.77     2447.60    126.12 o
  -5  -2   5     5683.32     5203.52    128.75 o
  -4  -2   5      624.43      520.21     32.24 o
  -3  -2   5     1316.17     1216.40     78.57 o
  -2  -2   5     9570.15     9415.57    184.77 o
  -1  -2   5     9444.74     9638.68    125.99 o
   0  -2   5    10302.67    10501.02    527.32 o
   1  -2   5      156.96      278.50     25.56 o
   2  -2   5     5192.89     5448.08     54.29 o
   3  -2   5    38143.74    38435.37    336.59 o
   4  -2   5     3166.62     2788.95     89.85 o
   5  -2   5     8318.24     7852.81     86.92 o
   6  -2   5     8952.45     8296.50    360.13 o
   7  -2   5     1101.88     1019.81     66.26 o
   8  -2   5       34.23       34.19     12.12 o
   9  -2   5     1015.31      953.75     30.92 o
  10  -2   5        1.60       46.14     31.11 o
  11  -2   5      771.22      818.76     29.70 o
  12  -2   5      705.27      658.80     31.20 o
  13  -2   5      122.82      131.95     15.04 o
  14  -2   5     1135.39      864.05     50.94 o
  15  -2   5      165.74      261.45     53.19 o
 -14  -1   5       50.70       62.21     20.49 o
 -13  -1   5      659.65      567.38     35.12 o
 -12  -1   5      714.44      778.15    162.12 o
 -11  -1   5     1765.68     1864.38    100.18 o
 -10  -1   5      216.82      225.09     54.88 o
  -9  -1   5       23.46       -9.28     42.29 o
  -8  -1   5     2312.40     2345.01     82.33 o
  -7  -1   5      623.62      611.63     57.42 o
  -6  -1   5       87.22       36.23     29.89 o
  -5  -1   5     3075.49     2948.51     52.02 o
  -4  -1   5     9780.72    10081.60    647.24 o
  -3  -1   5      434.95      404.17     28.19 o
  -2  -1   5       43.92       36.56      8.46 o
  -1  -1   5     4246.69     4319.87     57.52 o
   0  -1   5     3404.90     3697.46     60.62 o
   1  -1   5    11465.82    12727.32    144.81 o
   2  -1   5     2090.91     2593.18     46.33 o
   3  -1   5    11308.17    11861.12    302.90 o
   4  -1   5    15726.59    15482.84    466.05 o
   5  -1   5     1689.07     1633.03     52.54 o
   6  -1   5      925.09      815.02     13.63 o
   7  -1   5     9189.16     9341.69    209.39 o
   8  -1   5      209.15      201.96      7.42 o
   9  -1   5      776.63      745.72     61.28 o
  10  -1   5      495.48      465.44     60.62 o
  11  -1   5      228.27      238.15     17.48 o
  12  -1   5     2334.13     2533.52     61.09 o
  13  -1   5       64.32       48.68     15.22 o
  14  -1   5       36.41       80.45     28.01 o
  15  -1   5      834.44      993.37     57.33 o
  16  -1   5      264.51      375.55     60.52 o
 -14   0   5        3.88       26.13     28.01 o
 -13   0   5      890.10      530.15     35.03 o
 -12   0   5     1277.92     1143.59     73.02 o
 -11   0   5      374.93      416.66     69.26 o
 -10   0   5     6541.26     7094.90    169.93 o
  -9   0   5       10.26      -20.68     23.40 o
  -8   0   5     5149.80     5809.38    246.23 o
  -7   0   5     8973.36     9330.35    171.72 o
  -6   0   5     4386.44     4441.25    115.69 o
  -5   0   5     5308.77     5186.23     94.86 o
  -4   0   5     5906.22     5596.93     98.50 o
  -3   0   5    15583.50    15122.10    218.79 o
  -2   0   5     6824.82     6900.94    151.31 o
  -1   0   5     1360.24     1520.54     37.12 o
   0   0   5     2074.26     1978.00     98.30 o
   1   0   5     9743.91    10335.59    118.89 o
   2   0   5     3822.84     4048.20    107.70 o
   3   0   5    12407.22    13821.36    352.71 o
   4   0   5     1479.72     1388.60     19.35 o
   5   0   5    14874.10    15208.56    727.78 o
   6   0   5     1333.62     1274.98     38.53 o
   7   0   5     1404.50     1619.90     25.14 o
   8   0   5     7716.87     7917.23    350.55 o
   9   0   5        4.27       11.98      6.58 o
  10   0   5        3.90       43.06     17.10 o
  11   0   5      486.52      504.30     23.31 o
  12   0   5        8.76      -33.83     33.83 o
  13   0   5     3149.34     2770.16     91.35 o
  14   0   5      179.17      224.99     20.86 o
  15   0   5       36.83      -13.35     32.14 o
  16   0   5      689.74      903.24     71.85 o
 -14   1   5      508.57      599.97     57.33 o
 -13   1   5       59.15       94.80     20.86 o
 -12   1   5      296.68      426.47     93.04 o
 -11   1   5       43.60      -21.61     20.05 o
 -10   1   5       83.82       14.11     28.10 o
  -9   1   5     6491.12     6584.73    149.64 o
  -8   1   5     2857.86     2770.91    198.77 o
  -7   1   5       50.58       88.11     15.32 o
  -6   1   5     2686.64     2419.30    121.89 o
  -5   1   5     2746.13     2734.90    136.55 o
  -4   1   5      301.98      236.07      8.24 o
  -3   1   5     6340.61     6148.00     83.20 o
  -2   1   5     2091.11     2076.46     32.10 o
  -1   1   5     4771.93     4740.13     71.61 o
   0   1   5      173.23      190.76     15.69 o
   1   1   5     7637.29     8236.40     75.00 o
   2   1   5     1246.79     1174.21     22.27 o
   3   1   5     5478.55     5460.56    228.28 o
   4   1   5      182.95      160.60     11.37 o
   5   1   5      231.91      212.22      7.52 o
   6   1   5    12543.92    12721.29    325.74 o
   7   1   5     2914.34     3009.75    205.25 o
   8   1   5      420.50      470.74     12.57 o
   9   1   5     1038.64     1207.35     48.12 o
  10   1   5      191.79      169.63     10.76 o
  11   1   5     1202.27     1155.39     44.17 o
  12   1   5      780.05      786.80     34.02 o
  13   1   5       28.65       35.71     15.04 o
  14   1   5     1006.73     1015.49    216.15 o
  15   1   5      229.59      305.34     66.44 o
  16   1   5        2.83       54.03     33.90 o
 -14   2   5      204.13      148.49     37.97 o
 -13   2   5      503.90      532.91     95.77 o
 -12   2   5       90.33      134.64    110.71 o
 -11   2   5      456.67      425.81     42.39 o
 -10   2   5     1050.75     1160.62    198.30 o
  -9   2   5      492.93      376.59     91.07 o
  -8   2   5     7190.27     7076.27    133.73 o
  -7   2   5      689.52      548.19     20.49 o
  -6   2   5     1494.64     1397.09     66.35 o
  -5   2   5     3652.55     3824.97     84.30 o
  -4   2   5     4403.01     4338.04     66.56 o
  -3   2   5     8703.75     9019.11    139.84 o
  -2   2   5      260.37      300.91     12.17 o
  -1   2   5      320.41      417.65     12.41 o
   0   2   5     9513.63     9973.55    137.63 o
   1   2   5     5263.93     5618.99     55.09 o
   2   2   5    19330.23    20722.78    250.18 o
   3   2   5      397.88      492.09     49.81 o
   4   2   5       40.35       54.32      3.16 o
   5   2   5     4645.53     4688.62     48.33 o
   6   2   5     5315.42     4961.23    130.82 o
   7   2   5    11473.39    11370.51    432.12 o
   8   2   5      146.54      108.93      7.23 o
   9   2   5       32.04       18.64     17.86 o
  10   2   5      290.35      296.70     51.13 o
  11   2   5      400.81      398.10     21.28 o
  12   2   5     3169.28     3291.64     74.66 o
  13   2   5       29.46       31.22     26.50 o
  14   2   5      143.07      114.07     17.52 o
  15   2   5      564.27      810.94    107.42 o
  16   2   5       23.36       48.68     33.83 o
 -14   3   5        8.50       33.83     43.23 o
 -13   3   5      328.55      315.78     32.02 o
 -12   3   5       37.23       16.65     35.62 o
 -11   3   5      739.43      841.47    141.44 o
 -10   3   5     3090.68     3232.33     97.93 o
  -9   3   5      742.62      753.38     94.83 o
  -8   3   5      735.10      591.40     38.06 o
  -7   3   5     5583.93     5622.93    107.87 o
  -6   3   5      278.28      241.59     82.33 o
  -5   3   5     1696.64     1550.42     56.11 o
  -4   3   5     8255.05     8495.30    242.66 o
  -3   3   5     2133.15     2154.26     33.82 o
  -2   3   5     4793.37     5089.92     89.66 o
  -1   3   5      608.25      620.47     14.50 o
   0   3   5      460.11      612.92     17.10 o
   1   3   5     9833.04     9329.44    102.47 o
   2   3   5     2035.66     2189.10     40.51 o
   3   3   5        0.89       54.75      4.47 o
   4   3   5    20871.62    20061.39    350.64 o
   5   3   5    29871.59    28830.20    634.65 o
   6   3   5       12.36       10.78      5.87 o
   7   3   5     1818.21     1912.08     30.10 o
   8   3   5      980.43      898.85     20.02 o
   9   3   5      156.63      146.28      8.35 o
  10   3   5      913.61      939.73     61.75 o
  11   3   5     1663.79     1622.96     38.50 o
  12   3   5       27.45      -23.30     79.98 o
  13   3   5      872.77      699.40     34.40 o
  14   3   5       50.49       86.78     29.32 o
  15   3   5        2.29      -36.37     24.25 o
 -14   4   5      527.78      634.55     56.76 o
 -13   4   5      294.67      280.06     39.10 o
 -12   4   5      390.38      397.23     39.38 o
 -11   4   5       92.76       39.47     30.83 o
 -10   4   5      508.38      366.46     75.65 o
  -9   4   5     6286.06     6476.12    257.69 o
  -8   4   5      247.84      249.97     17.82 o
  -7   4   5       58.62       89.93     30.07 o
  -6   4   5     3116.93     3271.79     68.21 o
  -5   4   5      561.48      552.96     25.24 o
  -4   4   5     3840.78     4162.50     73.93 o
  -3   4   5    16359.13    15979.68    268.60 o
  -2   4   5       55.82       68.71     19.74 o
  -1   4   5     4518.64     4550.26    105.73 o
   0   4   5     6084.39     5693.98    131.10 o
   1   4   5       10.30       14.20      4.51 o
   2   4   5    41797.82    40339.80    452.61 o
   3   4   5    12969.07    12266.38    225.65 o
   4   4   5    11566.13    11693.48    248.30 o
   5   4   5     7628.59     7357.41     78.38 o
   6   4   5    11263.78    10575.13    121.89 o
   7   4   5      197.59      176.57      9.63 o
   8   4   5      359.24      343.79     18.70 o
   9   4   5       47.21       47.37     28.19 o
  10   4   5      366.61      323.48     23.12 o
  11   4   5     1380.06     1358.19     56.67 o
  12   4   5     1086.44     1157.27     34.73 o
  13   4   5      308.11      367.63     46.61 o
  14   4   5      524.74      606.94     30.49 o
  15   4   5        6.64      128.00     30.45 o
 -14   5   5        5.30      -11.09     24.25 o
 -13   5   5      299.96      485.13     51.50 o
 -12   5   5       18.80        0.91     16.35 o
 -11   5   5      236.55      176.37     16.71 o
 -10   5   5       73.41       71.59     17.86 o
  -9   5   5      490.01      479.21     86.56 o
  -8   5   5     6952.38     6816.91    260.80 o
  -7   5   5      275.39      216.63     14.38 o
  -6   5   5       82.79       39.47     10.50 o
  -5   5   5    10299.90    10824.62    169.01 o
  -4   5   5      300.59      242.75     19.17 o
  -3   5   5     3143.31     2940.53     63.25 o
  -2   5   5     1279.90     1230.43     67.67 o
  -1   5   5      293.48      414.87     11.02 o
   0   5   5    33418.62    34697.90    456.79 o
   1   5   5     2420.43     2099.59     29.38 o
   2   5   5     1263.29     1522.51     21.53 o
   3   5   5    21538.73    21109.90    213.21 o
   4   5   5    17306.74    16999.27    191.38 o
   5   5   5     1270.72     1146.00     21.12 o
   6   5   5    12732.62    12729.11    311.45 o
   7   5   5     4558.16     4163.43     67.48 o
   8   5   5      281.31      255.58     40.79 o
   9   5   5      318.97      232.82     13.18 o
  10   5   5     1641.40     1673.94    103.85 o
  11   5   5     1269.10     1187.01    128.47 o
  12   5   5      851.74      875.74     89.00 o
  13   5   5      452.09      358.69     22.56 o
  14   5   5       93.57       88.53     22.93 o
  15   5   5     1885.43     1682.06     71.05 o
 -14   6   5       91.69       58.27     29.70 o
 -13   6   5       13.45       84.39     31.95 o
 -12   6   5       11.13       23.57     53.47 o
 -11   6   5       44.61       77.90     18.89 o
 -10   6   5      926.67      928.30     39.96 o
  -9   6   5       86.86       82.68     29.32 o
  -8   6   5      470.01      330.06     60.24 o
  -7   6   5     4106.97     4269.06     93.29 o
  -6   6   5       18.08       26.38     21.52 o
  -5   6   5      108.08      129.64     15.88 o
  -4   6   5    38192.12    39892.85    642.79 o
  -3   6   5     6623.97     6610.49    126.87 o
  -2   6   5       15.39       17.35      9.49 o
  -1   6   5      175.47      152.41     43.51 o
   0   6   5      371.39      237.93     19.83 o
   1   6   5    43526.68    43943.44    530.48 o
   2   6   5     1861.58     1528.71     27.79 o
   3   6   5      291.70      397.37     16.35 o
   4   6   5     8930.59     8633.98    185.14 o
   5   6   5     3086.74     3165.71    132.61 o
   6   6   5     3891.13     4088.05     60.39 o
   7   6   5     1430.05     1368.27     28.63 o
   8   6   5      813.77      743.61     21.53 o
   9   6   5       38.81       19.19     32.05 o
  10   6   5       29.16        5.31     10.78 o
  11   6   5     2197.35     2184.29     56.76 o
  12   6   5      263.13      218.60     20.49 o
  13   6   5      328.37      284.38     21.99 o
  14   6   5       58.80       20.68     24.43 o
  15   6   5      476.25      504.30     34.96 o
 -14   7   5      804.28      966.31     75.56 o
 -13   7   5      103.18       91.72     62.40 o
 -12   7   5        1.03      114.48     36.37 o
 -11   7   5      603.49      588.28     45.11 o
 -10   7   5      975.54      884.87     68.61 o
  -9   7   5     5356.12     5537.57    331.19 o
  -8   7   5       30.80       -4.04     18.70 o
  -7   7   5     1827.98     1850.45     55.18 o
  -6   7   5     9416.47     9515.79    167.62 o
  -5   7   5      204.62      148.22     33.55 o
  -4   7   5      376.00      439.21     20.49 o
  -3   7   5     5822.13     5645.04    101.34 o
  -2   7   5      176.43      171.91      9.49 o
  -1   7   5     1613.36     1830.93     46.67 o
   0   7   5     1464.71     1354.95     91.07 o
   1   7   5     1035.97     1096.56     67.48 o
   2   7   5     3621.42     3967.08    126.87 o
   3   7   5        2.90        3.55      6.58 o
   4   7   5      111.62       64.53     18.61 o
   5   7   5     8240.04     7981.67    117.19 o
   6   7   5     4106.26     4122.30     61.59 o
   7   7   5       80.13       70.51     10.40 o
   8   7   5       96.76      114.52     38.53 o
   9   7   5      634.82      623.13    103.94 o
  10   7   5     1867.51     1785.63     81.29 o
  11   7   5       39.34        7.52     14.85 o
  12   7   5      216.22      333.07     23.68 o
  13   7   5      336.21      309.76     25.94 o
  14   7   5      608.49      587.38     39.85 o
 -13   8   5      260.83      197.36     47.55 o
 -12   8   5      117.44      201.56     23.53 o
 -11   8   5      738.75      775.48    187.11 o
 -10   8   5      128.22      115.21     20.23 o
  -9   8   5     1851.25     2178.84    174.71 o
  -8   8   5     4068.42     4028.56     99.06 o
  -7   8   5      491.44      405.84     24.06 o
  -6   8   5      603.62      534.88     55.54 o
  -5   8   5     5726.84     5774.62    207.60 o
  -4   8   5      292.29      285.29     14.72 o
  -3   8   5       84.06       67.16     10.24 o
  -2   8   5     3198.68     3051.47     91.16 o
  -1   8   5       36.46       27.69     27.16 o
   0   8   5     7034.01     6770.48    126.32 o
   1   8   5      397.27      356.55     24.62 o
   2   8   5       22.67        3.30      7.30 o
   3   8   5      160.15      172.39     11.16 o
   4   8   5      344.75      333.27     48.96 o
   5   8   5     2182.82     2081.37     75.37 o
   6   8   5     6556.28     6256.35     98.76 o
   7   8   5     1636.58     1711.08    143.70 o
   8   8   5       15.01       42.54     15.13 o
   9   8   5      377.26      332.67     27.72 o
  10   8   5      988.26      964.12     35.34 o
  11   8   5      717.57      647.71     30.83 o
  12   8   5       73.42       33.83     15.04 o
  13   8   5        6.49       -7.52     16.73 o
  14   8   5      445.31      445.84     36.65 o
 -13   9   5        1.05       80.45     37.40 o
 -12   9   5       19.36       -5.64     24.62 o
 -11   9   5      470.58      473.71     43.14 o
 -10   9   5     1484.60     1532.34     70.49 o
  -9   9   5       41.93       75.87     52.07 o
  -8   9   5     1435.49     1518.74     97.36 o
  -7   9   5     1179.90     1217.75     38.16 o
  -6   9   5      112.53       74.27     40.51 o
  -5   9   5        0.51      -14.95      9.97 o
  -4   9   5     6040.97     5663.27    114.19 o
  -3   9   5        7.33        8.76     15.37 o
  -2   9   5      773.31      809.51     26.69 o
  -1   9   5     3479.53     3987.42    137.87 o
   0   9   5       24.56       30.82      4.05 o
   1   9   5    12979.26    13129.23    390.58 o
   2   9   5       80.58       88.13     11.74 o
   3   9   5      113.11      125.38     54.41 o
   4   9   5     4464.88     4443.12    142.10 o
   5   9   5      554.17      493.53     21.73 o
   6   9   5      438.44      417.88     42.01 o
   7   9   5     4495.48     4692.62    253.93 o
   8   9   5      926.05      940.81     64.85 o
   9   9   5     2082.66     2154.41    272.54 o
  10   9   5       10.05        7.95     15.13 o
  11   9   5       92.74       50.56     16.73 o
  12   9   5      147.97      207.13     25.00 o
  13   9   5       37.91       60.15     20.86 o
  14   9   5       18.81       28.01     37.59 o
 -13  10   5       61.22       60.15     30.26 o
 -12  10   5       78.44      107.33     22.56 o
 -11  10   5        0.49       -0.28     58.17 o
 -10  10   5     1159.77     1133.79     41.98 o
  -9  10   5     1257.85     1235.07    118.51 o
  -8  10   5       53.71       65.52     81.76 o
  -7  10   5      169.59      186.95     77.91 o
  -6  10   5      461.38      427.38     45.02 o
  -5  10   5      226.09      170.38     40.79 o
  -4  10   5        4.47      -22.12     33.74 o
  -3  10   5      118.87      110.11     14.66 o
  -2  10   5       85.86      141.43     57.33 o
  -1  10   5     3735.89     3656.64     81.29 o
   0  10   5     2338.24     2449.07     79.51 o
   1  10   5     1804.24     1811.56     49.81 o
   2  10   5     6661.38     6920.40    130.00 o
   3  10   5      483.51      404.11    107.04 o
   4  10   5       88.09       61.15     17.95 o
   5  10   5    13357.35    13799.08    244.88 o
   6  10   5     1218.16     1052.03     47.74 o
   7  10   5        8.35       47.17     40.32 o
   8  10   5      556.30      582.68     30.73 o
   9  10   5       93.47       48.35     54.60 o
  10  10   5     1225.92     1155.39     50.19 o
  11  10   5        2.35       65.79     22.56 o
  12  10   5       71.26      153.75     24.81 o
  13  10   5       22.67      130.07     33.64 o
 -12  11   5       76.46      105.63     32.14 o
 -11  11   5       36.14       56.77     25.47 o
 -10  11   5      246.80      265.35    121.42 o
  -9  11   5      865.71      913.60     77.72 o
  -8  11   5      503.76      571.01     48.40 o
  -7  11   5      218.97      158.07     18.49 o
  -6  11   5      285.06      320.57     80.92 o
  -5  11   5     5821.11     5854.67    335.32 o
  -4  11   5      613.97      693.59     33.72 o
  -3  11   5      248.77      208.86     23.50 o
  -2  11   5      129.91       90.22      8.86 o
  -1  11   5     1431.76     1468.66    146.05 o
   0  11   5     3726.51     3966.76     95.58 o
   1  11   5     1141.94      978.09     89.94 o
   2  11   5     2201.67     2021.31     49.57 o
   3  11   5     3270.03     3408.29    233.07 o
   4  11   5      122.46      128.91     42.39 o
   5  11   5        7.55        6.37     29.13 o
   6  11   5     4342.31     4451.22    250.93 o
   7  11   5      277.88      338.81     27.32 o
   8  11   5      112.52      114.51     50.94 o
   9  11   5      405.05      363.34     40.79 o
  10  11   5       11.38       31.77     20.49 o
  11  11   5      366.81      275.74     31.77 o
  12  11   5       74.90      177.06     32.33 o
 -12  12   5       67.31       18.80     35.71 o
 -11  12   5      475.38      492.64     38.53 o
 -10  12   5       65.66      129.25     62.31 o
  -9  12   5        1.07      -19.19     77.16 o
  -8  12   5      747.91      680.30     91.07 o
  -7  12   5     1278.04     1241.30    154.60 o
  -6  12   5     1496.23     1424.58     90.41 o
  -5  12   5      398.45      329.88     60.90 o
  -4  12   5     3524.04     3739.34     92.88 o
  -3  12   5      224.56      272.24     16.35 o
  -2  12   5      203.18      195.65     31.11 o
  -1  12   5     1202.29     1121.68     39.01 o
   0  12   5     1546.48     1490.99     38.99 o
   1  12   5     1801.15     1949.57    105.92 o
   2  12   5     2504.58     2513.04     71.07 o
   3  12   5     1359.35     1254.17     51.13 o
   4  12   5     6370.59     6935.75    262.02 o
   5  12   5        1.11       35.16     90.97 o
   6  12   5       17.60      -21.89     20.68 o
   7  12   5     1461.29     1364.61     51.86 o
   8  12   5      129.40      178.43     47.37 o
   9  12   5     2829.37     2760.76     82.70 o
  10  12   5      325.88      337.95     31.95 o
  11  12   5       45.62      187.77     37.97 o
  12  12   5      361.04      377.24     45.49 o
 -11  13   5      300.76      362.20     36.28 o
 -10  13   5     1447.71     1502.74     58.79 o
  -9  13   5      225.74       60.76     45.02 o
  -8  13   5        8.87       48.92     36.46 o
  -7  13   5     1568.86     1718.05    125.37 o
  -6  13   5     3218.85     3130.56    163.34 o
  -5  13   5     1053.95     1037.46    110.99 o
  -4  13   5      763.20      760.91    105.45 o
  -3  13   5     3676.12     3337.03     74.13 o
  -2  13   5     1058.80      997.40     59.21 o
  -1  13   5     1212.26     1253.22     35.70 o
   0  13   5      622.03      637.15     37.78 o
   1  13   5      717.84      887.31     44.92 o
   2  13   5     1269.87     1322.35     40.87 o
   3  13   5      279.61      176.11     23.76 o
   4  13   5        0.95        9.57     49.72 o
   5  13   5     5472.87     5663.63    134.04 o
   6  13   5       87.49      122.69     55.35 o
   7  13   5       15.94        0.02     21.62 o
   8  13   5     1096.60     1198.16     73.96 o
   9  13   5       14.46      -26.13     22.56 o
  10  13   5      446.56      344.34     35.34 o
  11  13   5        3.19      103.75     28.19 o
 -10  14   5       59.12      145.59    117.57 o
  -9  14   5      761.53      745.66     54.23 o
  -8  14   5      785.38      841.74     46.16 o
  -7  14   5       17.47       27.28     86.18 o
  -6  14   5     1619.87     1519.10     71.05 o
  -5  14   5     1517.87     1560.93    122.17 o
  -4  14   5        8.64       40.30     60.15 o
  -3  14   5      202.58      322.83     54.04 o
  -2  14   5     2042.46     2124.42    104.98 o
  -1  14   5      619.24      640.41     33.36 o
   0  14   5      368.28      388.38     30.17 o
   1  14   5       88.75       78.11     50.84 o
   2  14   5      181.03      204.08     18.80 o
   3  14   5     2010.32     2129.41     72.53 o
   4  14   5      412.75      327.89     53.38 o
   5  14   5        4.64      -12.78     30.92 o
   6  14   5     1256.21     1104.71     86.27 o
   7  14   5       18.49       99.43     25.94 o
   8  14   5      395.85      281.87     79.32 o
   9  14   5      915.61      630.04     50.00 o
  10  14   5        4.14       76.69     33.46 o
  -9  15   5        6.41        0.00     18.80 o
  -8  15   5      917.26      921.10     54.27 o
  -7  15   5      504.84      487.74    109.21 o
  -6  15   5       80.84       78.18     31.71 o
  -5  15   5      600.86      517.88    166.44 o
  -4  15   5      407.61      409.10     28.92 o
  -3  15   5       68.07      188.69     39.57 o
  -2  15   5       14.10      126.15     29.79 o
  -1  15   5     1273.41     1106.06    128.10 o
   0  15   5      424.92      472.93     62.40 o
   1  15   5      426.32      522.74     93.13 o
   2  15   5       92.51      162.07     30.04 o
   3  15   5      142.23      164.72    104.22 o
   4  15   5     1243.46     1171.74    109.02 o
   5  15   5        0.92      -47.60     44.17 o
   6  15   5        4.48        8.36     31.72 o
   7  15   5      767.23      594.56     73.49 o
   8  15   5       19.92        0.70     38.53 o
   9  15   5       57.71      107.33     22.56 o
  -8  16   5       14.20      -30.18     93.89 o
  -7  16   5     1499.06     1613.45     96.03 o
  -6  16   5      225.31      357.19     86.46 o
  -4  16   5      119.26       66.48     48.96 o
  -3  16   5      270.47      322.21    124.15 o
  -2  16   5      535.32      525.17     76.59 o
  -1  16   5        7.59      -43.42     56.58 o
   0  16   5      309.15      235.87     25.56 o
   1  16   5      216.52      229.21     79.04 o
   2  16   5      534.44      582.77     68.04 o
   3  16   5      383.50      374.93     53.76 o
   4  16   5      148.36      228.60    123.87 o
   5  16   5     1171.63     1147.99     59.74 o
   6  16   5       11.59      -46.99     40.22 o
   7  16   5       35.03        1.72     24.00 o
  -6  17   5      166.95      168.83     36.23 o
  -5  17   5       35.17      -43.37     28.91 o
  -3  17   5       64.12       21.75     58.27 o
  -2  17   5      689.03     1086.08     75.58 o
  -1  17   5     1429.53     1636.86    310.79 o
   0  17   5      252.30      234.01     67.57 o
   1  17   5      127.72      119.95     74.90 o
   2  17   5      736.33      865.51    141.53 o
   3  17   5      779.93      966.03    104.88 o
   4  17   5       38.94      107.28     54.60 o
   5  17   5       91.78       43.35     66.73 o
   6  17   5      265.21      237.72     32.65 o
  -4  18   5       11.06      229.80     43.04 o
  -3  18   5      265.23      373.62     54.70 o
  -2  18   5      103.69      171.03     73.21 o
  -1  18   5      555.73      444.49     59.19 o
   0  18   5     1449.24     1480.71    147.36 o
   1  18   5      177.76      322.19    180.63 o
   2  18   5      205.97      130.06     66.63 o
   3  18   5      734.98      962.57    214.65 o
   2 -15   6      357.84      322.57     81.48 o
  -3 -14   6      483.97      418.52    108.08 o
  -2 -14   6       16.39      129.39     40.32 o
  -1 -14   6       85.67      162.08     32.35 o
   0 -14   6      336.81      356.42     36.06 o
   1 -14   6       25.22      -36.00     24.00 o
   2 -14   6      537.05      416.05    107.04 o
   3 -14   6        4.42      -13.83     41.35 o
   4 -14   6      298.81      257.32     33.46 o
   5 -14   6     1070.57      889.62     51.69 o
   6 -14   6        0.16      120.29     36.09 o
   7 -14   6        1.23       16.92     37.40 o
  -5 -13   6      618.03      654.84     63.71 o
  -4 -13   6      127.35      104.81     96.80 o
  -3 -13   6      186.77      165.18     72.55 o
  -2 -13   6      871.55      840.05    151.50 o
  -1 -13   6      358.72      329.36     96.33 o
   0 -13   6       60.11      157.18    153.09 o
   1 -13   6      661.85      695.48    104.32 o
   2 -13   6      184.81      234.51     53.00 o
   3 -13   6      380.52      375.55     33.64 o
   4 -13   6      315.78      319.31     82.23 o
   5 -13   6        8.25       71.43     24.25 o
   6 -13   6     1877.66     2017.38     81.76 o
   7 -13   6        2.30      -14.85     24.43 o
   8 -13   6       35.10       58.27     26.50 o
   9 -13   6      174.70      299.23     36.09 o
  -6 -12   6        4.68        7.08     33.31 o
  -5 -12   6     1809.14     1731.27     98.99 o
  -4 -12   6      930.68     1024.06    289.55 o
  -3 -12   6        3.00      -22.87     30.11 o
  -2 -12   6      197.61       72.83     65.41 o
  -1 -12   6      942.50      789.12     59.02 o
   0 -12   6       96.69       71.39     24.88 o
   1 -12   6       30.51      163.18     53.85 o
   2 -12   6      256.58       72.93     39.28 o
   3 -12   6      508.96      431.76     30.62 o
   4 -12   6     1235.98     1257.58     47.44 o
   5 -12   6      912.57     1016.16    195.57 o
   6 -12   6        1.93       62.21     22.56 o
   7 -12   6     1128.25     1263.85     58.64 o
   8 -12   6       26.09      -18.80     22.56 o
   9 -12   6        3.09      -24.43     26.13 o
  10 -12   6      603.44      488.89     40.22 o
  -8 -11   6       12.60       71.43     37.40 o
  -7 -11   6      831.26      957.39    123.77 o
  -6 -11   6      646.37      719.27     67.84 o
  -5 -11   6      236.25      158.63    109.02 o
  -4 -11   6     1048.73     1092.46     62.66 o
  -3 -11   6      457.88      439.53     44.87 o
  -2 -11   6      102.67       97.34     29.15 o
  -1 -11   6      702.00      670.66     37.43 o
   0 -11   6     3035.79     3745.88    110.75 o
   1 -11   6      626.77      611.42    209.11 o
   2 -11   6       30.35       97.23     27.07 o
   3 -11   6      594.08      661.71     39.06 o
   4 -11   6      284.25      209.84     44.83 o
   5 -11   6     1639.28     1820.97     51.82 o
   6 -11   6      493.39      398.88     68.42 o
   7 -11   6       98.81       88.53     26.13 o
   8 -11   6     1904.48     2092.00     75.37 o
   9 -11   6        0.48      -45.39     30.26 o
  10 -11   6       18.94       76.69     31.95 o
  11 -11   6      821.57      796.58     58.64 o
  -9 -10   6      713.93      675.55    149.62 o
  -8 -10   6       12.50       56.40     31.71 o
  -7 -10   6        8.83       -5.64     66.16 o
  -6 -10   6     4946.65     5060.05    419.53 o
  -5 -10   6      606.95      615.15    154.13 o
  -4 -10   6      128.06      104.08     80.64 o
  -3 -10   6      910.90      914.35     42.63 o
  -2 -10   6      362.23      325.94     80.26 o
  -1 -10   6      379.03      510.01    133.73 o
   0 -10   6     1030.90     1144.87    183.54 o
   1 -10   6     3440.01     3396.78     74.09 o
   2 -10   6      125.43      129.06     16.37 o
   3 -10   6      348.68      302.82     91.25 o
   4 -10   6     1802.20     1964.99    126.69 o
   5 -10   6     1334.93     1591.40    126.40 o
   6 -10   6     2272.89     2196.33     79.98 o
   7 -10   6      138.76       71.43     18.98 o
   8 -10   6      760.18      801.46     39.28 o
   9 -10   6     2217.02     1998.02     58.08 o
  10 -10   6        0.81       60.15     18.80 o
  11 -10   6       44.27       39.47     20.68 o
  12 -10   6      252.23      287.39     28.01 o
 -10  -9   6      109.41      222.39    209.01 o
  -9  -9   6        5.33      -28.02    120.58 o
  -8  -9   6      583.73      542.64     57.51 o
  -7  -9   6      107.13      116.87     43.04 o
  -6  -9   6      343.62      462.20     43.24 o
  -5  -9   6     4207.37     4742.67    325.27 o
  -4  -9   6      418.00      513.06     41.92 o
  -3  -9   6        7.74      -27.72     19.78 o
  -2  -9   6     1110.43      963.90     72.46 o
  -1  -9   6     1376.91     1505.04     50.31 o
   0  -9   6       91.50       85.39     56.39 o
   1  -9   6      462.04      458.42     58.46 o
   2  -9   6      119.02      113.40     14.60 o
   3  -9   6     1853.35     2022.36     84.77 o
   4  -9   6     2084.79     2050.77    115.69 o
   5  -9   6      283.93      386.90     26.46 o
   6  -9   6     1428.09     1539.48     42.35 o
   7  -9   6     1515.83     1491.36    151.12 o
   8  -9   6       60.36       48.68     15.22 o
   9  -9   6      283.83      302.24     24.06 o
  10  -9   6     2635.79     2852.87     74.06 o
  11  -9   6       77.85      110.90     21.05 o
  12  -9   6       23.37       14.85     12.97 o
  13  -9   6       87.77       -3.76     37.97 o
 -10  -8   6      359.98      332.53     76.59 o
  -9  -8   6      729.36      828.86    120.95 o
  -8  -8   6       31.08       49.77     41.63 o
  -6  -8   6      149.82      130.03    102.44 o
  -5  -8   6      790.89      839.16    231.38 o
  -4  -8   6     1347.43     1278.79    102.06 o
  -3  -8   6      223.52      258.30     99.24 o
  -2  -8   6      410.58      476.15    105.35 o
  -1  -8   6     3299.41     3095.22    136.27 o
   0  -8   6     3513.07     2874.40    236.17 o
   1  -8   6       39.68       41.51     12.89 o
   2  -8   6        1.94      -13.57     12.22 o
   3  -8   6      516.38      544.11     27.63 o
   4  -8   6     7967.71     7878.81    130.05 o
   5  -8   6     5745.23     5667.03    116.65 o
   6  -8   6      310.92      291.59     35.05 o
   7  -8   6     1108.20     1239.63     36.51 o
   8  -8   6     3406.40     3621.06     78.19 o
   9  -8   6      511.56      442.08     25.56 o
  10  -8   6        2.67       50.56     16.73 o
  11  -8   6      702.83      777.03     38.72 o
  12  -8   6       17.30       -7.52     11.09 o
  13  -8   6      133.55      103.75     30.07 o
 -11  -7   6      386.30      395.55    126.12 o
 -10  -7   6       16.67       30.34     54.41 o
  -9  -7   6       22.86      -75.84     50.56 o
  -8  -7   6      582.22      606.17     38.14 o
  -7  -7   6      274.78       65.01     44.26 o
  -6  -7   6     3233.99     3160.75     89.22 o
  -5  -7   6       49.26       51.13     54.41 o
  -4  -7   6       42.64       68.20     13.74 o
  -3  -7   6     2221.98     2069.44     56.78 o
  -2  -7   6     1172.00     1024.56    131.48 o
  -1  -7   6       96.64      111.36     22.65 o
   0  -7   6      400.73      347.38     11.82 o
   1  -7   6       77.50      160.49     24.34 o
   2  -7   6     2255.22     2338.17     53.89 o
   3  -7   6     1684.54     1518.46     53.00 o
   4  -7   6      558.53      613.55     35.99 o
   5  -7   6     3093.37     2894.44     43.78 o
   6  -7   6      609.57      568.88    115.50 o
   7  -7   6     1073.65      992.89     28.07 o
   8  -7   6      692.63      707.83     29.70 o
   9  -7   6     4906.90     4621.20    106.01 o
  10  -7   6      165.44      199.80     18.42 o
  12  -7   6      383.40      373.85     28.57 o
  13  -7   6      125.91      210.89     39.10 o
  14  -7   6      255.92      116.54     33.64 o
 -12  -6   6       12.30      -44.00     55.26 o
 -11  -6   6        8.08      143.16     38.24 o
 -10  -6   6      370.26      443.73     77.63 o
  -9  -6   6        1.40      -33.05     22.03 o
  -8  -6   6      123.91       55.38     22.44 o
  -7  -6   6      120.68       89.61     21.44 o
  -6  -6   6      148.92      116.42     39.10 o
  -5  -6   6     9349.54     9398.33    202.12 o
  -4  -6   6     1679.81     1570.86    161.27 o
  -3  -6   6      149.34      188.04     25.11 o
  -2  -6   6     5702.30     5586.87    158.02 o
  -1  -6   6     1742.41     1682.53     39.29 o
   0  -6   6     2599.98     2737.26     58.77 o
   1  -6   6      447.61      406.20     15.37 o
   2  -6   6      103.73       64.31      6.58 o
   3  -6   6     2899.01     2850.95    200.84 o
   4  -6   6      495.10      454.18     18.61 o
   5  -6   6       20.45       19.99     17.95 o
   6  -6   6      569.45      478.58     16.72 o
   7  -6   6      505.45      426.15     30.64 o
   8  -6   6      559.71      647.53     33.74 o
   9  -6   6      207.71      200.93     18.42 o
  10  -6   6     1799.49     1786.75     55.07 o
  11  -6   6       46.27       41.16     13.35 o
  12  -6   6       18.01       56.20     15.04 o
  13  -6   6      226.59      256.00     36.09 o
  14  -6   6      177.85       88.53     41.54 o
 -12  -5   6      500.29      326.85     35.69 o
 -11  -5   6      398.01      382.31     34.84 o
 -10  -5   6      184.23      208.20     47.84 o
  -9  -5   6        0.87       38.87     53.66 o
  -8  -5   6      139.56      206.19    136.84 o
  -7  -5   6     2688.80     2857.89    133.26 o
  -6  -5   6      814.81      845.86    208.92 o
  -5  -5   6     1839.43     2020.99    216.81 o
  -4  -5   6     3780.51     3788.42    116.24 o
  -3  -5   6     2684.12     2354.53    221.61 o
  -2  -5   6      176.76      253.39     33.11 o
  -1  -5   6     5436.36     5346.61    100.82 o
   0  -5   6      435.09      386.42     18.89 o
   1  -5   6       87.12      141.20     30.26 o
   2  -5   6       31.21       22.00     11.37 o
   3  -5   6       15.19       16.25     16.82 o
   4  -5   6     6021.75     5772.77    237.77 o
   5  -5   6      469.83      455.54     23.59 o
   6  -5   6       11.90       30.43     18.70 o
   7  -5   6       23.52       41.74     25.37 o
   8  -5   6     1250.12     1190.92     29.89 o
   9  -5   6      519.32      450.66     18.60 o
  10  -5   6      995.13      966.31     37.78 o
  11  -5   6      240.43      180.63     21.05 o
  12  -5   6       59.56       14.85     12.97 o
  13  -5   6      247.35      322.16     38.91 o
  14  -5   6      317.17      171.42     40.79 o
  15  -5   6      307.43      337.95     46.24 o
 -12  -4   6        0.52       11.63     31.95 o
 -11  -4   6      843.77      906.64     52.55 o
 -10  -4   6      127.80       82.94     78.85 o
  -9  -4   6      761.51      904.98    234.95 o
  -8  -4   6        4.78       28.69     29.04 o
  -7  -4   6     1849.81     1985.67     73.65 o
  -6  -4   6    12808.33    13185.70    327.31 o
  -5  -4   6     4697.84     4322.04    342.09 o
  -4  -4   6     3401.25     3085.31     64.66 o
  -3  -4   6     7039.07     7654.70    165.45 o
  -2  -4   6       93.19      141.52     18.50 o
  -1  -4   6     6460.95     6441.58    351.02 o
   0  -4   6     8012.25     8590.81    144.18 o
   1  -4   6     2979.05     3140.64     46.32 o
   2  -4   6     1572.55     1716.40     72.27 o
   3  -4   6      825.35      912.68     43.98 o
   4  -4   6     2294.05     2188.96     31.85 o
   5  -4   6     9460.08     9468.69    178.47 o
   6  -4   6     4005.58     4070.00     60.62 o
   7  -4   6        7.88       11.62      6.53 o
   8  -4   6     7819.29     7850.29    133.73 o
   9  -4   6     5816.33     5631.68    465.48 o
  10  -4   6       48.76       60.15     16.73 o
  11  -4   6      331.07      250.36     20.68 o
  12  -4   6       77.55       78.94     15.41 o
  13  -4   6      502.46      816.31     59.40 o
  14  -4   6      214.56      163.53     37.78 o
  15  -4   6      275.42      257.32     44.55 o
 -13  -3   6      722.80     1059.11     83.45 o
 -12  -3   6      494.50      566.19     90.50 o
 -11  -3   6       41.80       29.70     26.54 o
 -10  -3   6       29.56       85.37     98.02 o
  -9  -3   6      414.85      362.35     42.86 o
  -8  -3   6     2394.98     2169.10    116.91 o
  -7  -3   6      522.60      598.64    177.06 o
  -6  -3   6     1392.11     1722.22     53.27 o
  -5  -3   6     4982.64     5261.80    269.82 o
  -4  -3   6     1026.03      977.44     73.49 o
  -3  -3   6        3.90        5.79     21.62 o
  -2  -3   6    34735.54    38869.30   1099.76 o
  -1  -3   6     1116.70     1043.68    104.13 o
   0  -3   6      655.87      736.62     16.61 o
   1  -3   6     4926.60     5267.88    125.84 o
   2  -3   6      390.75      431.41     12.59 o
   3  -3   6    10088.47    10001.95    199.14 o
   4  -3   6     2809.08     2518.77     34.77 o
   5  -3   6     3545.04     3452.22     46.39 o
   6  -3   6     8369.99     7928.94    222.55 o
   7  -3   6     2560.84     2439.90     93.98 o
   8  -3   6     1344.83     1428.89     32.75 o
   9  -3   6     6930.20     7264.33    310.98 o
  10  -3   6     2441.64     2282.59     66.35 o
  11  -3   6       60.88       76.69     12.97 o
  12  -3   6       54.74       56.20     12.97 o
  13  -3   6      994.92     1051.64     59.02 o
  14  -3   6      528.09      843.76     65.41 o
  15  -3   6      183.60      242.28     39.10 o
 -13  -2   6      226.32      313.86    139.18 o
 -12  -2   6      651.79      840.10     51.19 o
 -11  -2   6      194.66      303.15    121.23 o
 -10  -2   6        2.21       59.84     28.48 o
  -9  -2   6       58.57      152.64     64.00 o
  -8  -2   6       78.83       33.89     35.71 o
  -7  -2   6     2851.91     3051.32     69.55 o
  -6  -2   6        3.71       -8.38     14.10 o
  -5  -2   6     1909.64     1780.40     53.29 o
  -4  -2   6     9069.22     9863.14    203.86 o
  -3  -2   6       15.34       48.90     48.78 o
  -2  -2   6      488.45      486.24     55.35 o
  -1  -2   6     7383.80     7633.49    174.15 o
   0  -2   6      417.80      323.95     20.30 o
   1  -2   6        1.25        0.00     20.68 o
   2  -2   6     8489.56     8714.50     88.62 o
   3  -2   6       34.52       54.45      6.58 o
   4  -2   6    17281.75    17926.53    175.18 o
   5  -2   6     4736.24     4637.51    162.40 o
   6  -2   6     3072.08     3034.39     42.06 o
   7  -2   6    10313.04     9563.48    250.08 o
   8  -2   6     4210.69     4009.91     68.51 o
   9  -2   6        8.51       26.05     12.22 o
  10  -2   6     2241.53     2241.43     45.11 o
  11  -2   6     1017.23     1012.73     33.08 o
  12  -2   6      701.54      548.09     24.43 o
  13  -2   6       44.52       22.74     20.68 o
  14  -2   6      443.81      359.00     34.58 o
  15  -2   6       83.93       99.43     46.61 o
 -13  -1   6      423.14      216.60     30.37 o
 -12  -1   6      489.38      513.79     60.90 o
 -11  -1   6      817.13      977.52    114.28 o
 -10  -1   6       17.36      -11.86     23.50 o
  -9  -1   6        5.80       25.59     16.82 o
  -8  -1   6     1651.94     1562.15     89.38 o
  -7  -1   6      986.44      975.65     37.03 o
  -6  -1   6     2139.15     2212.08     49.94 o
  -5  -1   6       38.52       35.86      9.40 o
  -4  -1   6     1774.58     1810.68     63.06 o
  -3  -1   6    18576.30    19759.20    937.36 o
  -2  -1   6     2641.97     2740.07     52.16 o
  -1  -1   6      144.26       57.02      5.64 o
   0  -1   6    19674.00    20238.41    624.50 o
   1  -1   6     1929.51     1930.64     29.63 o
   2  -1   6    10674.35    11111.21    106.53 o
   3  -1   6     1578.47     1506.08     16.14 o
   4  -1   6     1577.93     1312.03     31.30 o
   5  -1   6     9712.07     9718.94    187.58 o
   6  -1   6     2963.05     2664.23     73.77 o
   7  -1   6      286.32      232.28      5.07 o
   8  -1   6     4236.15     4048.71     51.71 o
   9  -1   6      565.82      592.42     11.11 o
  10  -1   6       65.41       74.89      5.54 o
  11  -1   6     1499.21     1512.33     40.41 o
  12  -1   6     2002.89     1820.02     48.12 o
  13  -1   6     1362.96     1682.06     74.62 o
  14  -1   6       70.41       43.42     28.01 o
  15  -1   6       21.94      -18.80     24.43 o
 -14   0   6      855.92      828.72     64.85 o
 -13   0   6     1070.34      937.66     84.49 o
 -12   0   6     2062.55     2182.35     82.73 o
 -11   0   6       87.82      189.08     85.33 o
 -10   0   6     1255.63     1239.38     49.00 o
  -9   0   6      262.58      346.42     42.86 o
  -8   0   6       91.04       95.30     26.60 o
  -7   0   6     1211.06     1150.36     33.92 o
  -6   0   6     1057.12     1055.31     29.05 o
  -5   0   6     3508.42     3377.36    116.25 o
  -4   0   6       78.90       29.74      3.67 o
  -3   0   6     5271.51     5005.83    206.10 o
  -2   0   6    19626.70    18382.38    246.98 o
  -1   0   6      330.20      381.78     10.11 o
   0   0   6       26.95       45.81      4.65 o
   1   0   6     3698.11     4258.07     68.04 o
   2   0   6       63.83       49.60      7.52 o
   3   0   6    24263.43    25442.17    408.72 o
   4   0   6      740.15      870.20      9.84 o
   5   0   6       94.12       23.64      6.22 o
   6   0   6     7306.83     7856.80    111.83 o
   7   0   6      375.52      512.19     27.44 o
   8   0   6     1034.17     1065.74     36.84 o
   9   0   6     2654.37     2517.93     36.57 o
  10   0   6     1244.19     1244.22     21.30 o
  11   0   6      753.22      649.78     24.25 o
  12   0   6      172.53      124.05     13.53 o
  13   0   6      550.31      610.68     40.79 o
  14   0   6      588.63      445.84     45.67 o
  15   0   6      168.21      127.81     43.23 o
  16   0   6       54.72      -64.28     42.86 o
 -14   1   6        0.22      -47.93     31.95 o
 -13   1   6     1392.15     1406.67    129.69 o
 -12   1   6      630.02      667.19    132.42 o
 -11   1   6      334.57      231.82     31.55 o
 -10   1   6       37.94      -39.00     26.00 o
  -9   1   6      617.59      566.50     97.36 o
  -8   1   6     4396.97     4631.95    135.14 o
  -7   1   6     1943.39     1976.90     78.76 o
  -6   1   6       36.48      -26.77     17.85 o
  -5   1   6     6818.18     6580.63    136.46 o
  -4   1   6    12880.84    13256.28    262.21 o
  -3   1   6      625.40      744.12     59.21 o
  -2   1   6        5.03       10.29      6.29 o
  -1   1   6     5361.38     5571.01     68.16 o
   0   1   6     1184.69     1210.57     19.64 o
   1   1   6      260.56      271.85      5.80 o
   2   1   6    18577.27    19551.34    339.74 o
   3   1   6     1255.34     1256.14     15.33 o
   4   1   6    16985.76    17121.94    204.31 o
   5   1   6      325.13      384.35     11.87 o
   6   1   6        1.72       67.85     17.10 o
   7   1   6    11184.77    12260.48    211.27 o
   8   1   6       53.90       46.49      3.04 o
   9   1   6      863.65      854.30     36.93 o
  10   1   6      790.09      650.60     17.64 o
  11   1   6     1331.04     1266.85     40.04 o
  12   1   6      456.94      634.55     39.28 o
  13   1   6      157.63      124.05     15.41 o
  14   1   6        8.42       71.43     30.07 o
  15   1   6      142.36      101.43     24.14 o
  16   1   6       55.18      -37.40     25.94 o
 -14   2   6       53.26        1.88     28.57 o
 -13   2   6        9.79       43.95     52.44 o
 -12   2   6      162.31       93.79     51.03 o
 -11   2   6       22.10       18.50     22.68 o
 -10   2   6      231.20      196.32     85.43 o
  -9   2   6       84.63       26.64     77.91 o
  -8   2   6      423.37      363.16     17.57 o
  -7   2   6     1785.87     1549.37     87.40 o
  -6   2   6     4430.07     4225.68     79.42 o
  -5   2   6     7583.17     6957.93    187.96 o
  -4   2   6    13736.22    14040.44    279.40 o
  -3   2   6    17481.02    16488.98    210.89 o
  -2   2   6      208.29      165.95     15.79 o
  -1   2   6       16.51        5.64      3.99 o
   0   2   6      630.63      684.53     12.83 o
   1   2   6     3719.80     3876.92     41.42 o
   2   2   6     4500.26     4439.32     43.77 o
   3   2   6      786.89      664.13      9.42 o
   4   2   6      293.58      294.97      5.73 o
   5   2   6     1733.76     1386.47     32.33 o
   6   2   6      280.39      312.34      5.91 o
   7   2   6      149.65      152.30     10.62 o
   8   2   6     5835.31     5745.32     83.35 o
   9   2   6     1261.56     1089.62     65.60 o
  10   2   6      413.73      431.40     20.49 o
  11   2   6     2065.40     2034.53    255.06 o
  12   2   6      359.20      354.22    102.44 o
  13   2   6     1444.98     1437.91     41.95 o
  14   2   6      122.58      280.06    103.28 o
  15   2   6        9.90       21.81     44.92 o
  16   2   6      243.57      191.34     50.37 o
 -14   3   6      793.86      905.22     62.59 o
 -13   3   6      206.74      327.71     37.28 o
 -12   3   6       77.31       84.97     47.18 o
 -11   3   6       17.92       41.13     15.43 o
 -10   3   6       69.39       93.51     55.26 o
  -9   3   6     4827.63     4580.29    115.09 o
  -8   3   6     1037.66      927.16     35.81 o
  -7   3   6        5.14       12.41     16.05 o
  -6   3   6     8751.55     8998.95    602.51 o
  -5   3   6     4516.96     4255.67     83.66 o
  -4   3   6      235.32      276.15     29.23 o
  -3   3   6     5653.43     5135.21    257.04 o
  -2   3   6     8681.81     8401.97    120.76 o
  -1   3   6     2320.36     2267.66     39.32 o
   0   3   6       15.38       12.08      8.46 o
   1   3   6    24459.15    26835.31    297.82 o
   2   3   6     2702.37     2898.17    114.37 o
   3   3   6    19802.30    19795.86    232.04 o
   4   3   6     2911.03     2821.98     30.65 o
   5   3   6     8317.87     8352.98    134.67 o
   6   3   6    11155.16     9964.17    319.53 o
   7   3   6      296.61      278.92     17.39 o
   8   3   6      428.17      357.59     13.16 o
   9   3   6     5022.49     5174.87     81.92 o
  10   3   6      831.39      734.77     54.98 o
  11   3   6      227.87      208.42     31.01 o
  12   3   6     2033.64     2012.73     55.64 o
  13   3   6       76.21       76.88     56.39 o
  14   3   6      302.97      430.94    114.00 o
  15   3   6       54.56      143.92     31.86 o
 -14   4   6        1.63       35.71     33.64 o
 -13   4   6     1341.51     1330.10     86.27 o
 -12   4   6      169.54      157.83     28.01 o
 -11   4   6      239.28      186.78     45.02 o
 -10   4   6        2.60      -88.02     63.25 o
  -9   4   6       77.63       66.71     24.61 o
  -8   4   6     6379.69     6537.19    128.05 o
  -7   4   6      259.85      199.98     13.65 o
  -6   4   6       62.39      -15.12     37.59 o
  -5   4   6     9397.26    10062.94    488.51 o
  -4   4   6    15421.37    16059.18    582.11 o
  -3   4   6      101.35      107.37     59.96 o
  -2   4   6      716.54      692.08     45.11 o
  -1   4   6      538.85      461.26     20.39 o
   0   4   6      359.06      221.45      8.59 o
   1   4   6      994.13     1091.05     15.85 o
   2   4   6     1182.27     1020.77     14.64 o
   3   4   6      857.13      706.39     23.03 o
   4   4   6       14.07       48.96      8.55 o
   5   4   6     5262.27     5315.61    142.19 o
   6   4   6     5041.89     4805.54     64.99 o
   7   4   6    19911.05    19941.30    235.07 o
   8   4   6      957.67      879.30    109.58 o
   9   4   6      898.79      849.52     89.00 o
  10   4   6     6436.73     6585.94    168.22 o
  11   4   6      340.34      342.25     21.80 o
  12   4   6      886.59      861.04     90.97 o
  13   4   6      213.08      212.21     22.74 o
  14   4   6       54.87       29.02     55.35 o
  15   4   6      195.60      175.95     77.72 o
 -14   5   6       98.05       50.56     48.68 o
 -13   5   6        0.99       56.20     41.54 o
 -12   5   6      597.18      704.56     33.70 o
 -11   5   6      107.85      105.15     27.07 o
 -10   5   6     1382.39     1516.84    122.46 o
  -9   5   6      226.23      218.04     17.86 o
  -8   5   6      978.08      813.87     32.14 o
  -7   5   6     2719.32     2810.90     60.81 o
  -6   5   6      906.75      766.22     26.00 o
  -5   5   6       20.55       11.09     11.28 o
  -4   5   6     7989.69     7448.22    278.93 o
  -3   5   6    10768.65    10803.37    386.17 o
  -2   5   6     2866.74     3034.40     46.94 o
  -1   5   6     3883.12     4099.96     66.44 o
   0   5   6    16330.29    16625.84    211.68 o
   1   5   6     7417.42     7318.25    148.30 o
   2   5   6       22.31       64.85     14.75 o
   3   5   6     2584.90     2604.77     59.87 o
   4   5   6     8073.41     7791.05    145.48 o
   5   5   6    20714.60    19597.90    231.72 o
   6   5   6      508.27      482.46     38.06 o
   7   5   6     2453.35     2135.30     34.48 o
   8   5   6     6747.26     6903.66    228.47 o
   9   5   6        9.08      -16.22     10.81 o
  10   5   6       83.80       71.54     12.65 o
  11   5   6     4858.50     5013.51     93.37 o
  12   5   6       16.89       39.10     12.22 o
  13   5   6     1122.19     1180.96     35.29 o
  14   5   6      237.29      134.98     87.21 o
  15   5   6        0.54        3.76     26.50 o
 -14   6   6      870.78     1199.94     78.00 o
 -13   6   6       86.60      148.49     37.97 o
 -12   6   6        2.72      -28.52     19.01 o
 -11   6   6       23.49       38.83     32.89 o
 -10   6   6       10.85       14.68     17.76 o
  -9   6   6     2952.10     2846.86     64.26 o
  -8   6   6     1025.20      937.88     79.04 o
  -7   6   6     1272.39     1165.61     51.13 o
  -6   6   6     2295.70     2249.19     48.45 o
  -5   6   6     1769.93     1590.20     32.17 o
  -4   6   6       37.61       38.16     56.58 o
  -3   6   6    17634.18    16897.59    746.39 o
  -2   6   6     6545.11     5942.47    105.58 o
  -1   6   6       44.89      124.66     33.93 o
   0   6   6     3655.16     3785.24     96.05 o
   1   6   6    23832.31    24481.40    676.85 o
   2   6   6     7208.70     7287.73    133.08 o
   3   6   6     2049.47     2136.09     29.64 o
   4   6   6      259.98      168.06      6.31 o
   5   6   6     3560.69     3309.88     49.37 o
   6   6   6     6931.05     6769.41    177.43 o
   7   6   6      409.51      371.65     14.45 o
   8   6   6      554.68      507.83     66.91 o
   9   6   6     1847.32     1995.18    102.06 o
  10   6   6        0.32       27.33     23.40 o
  11   6   6       60.21       37.40     16.92 o
  12   6   6     1936.07     2025.09     58.46 o
  13   6   6       15.65       39.47     24.62 o
  14   6   6      447.21      367.28     29.89 o
  15   6   6       83.72      107.33     30.64 o
 -13   7   6      876.29      979.84     70.49 o
 -12   7   6      113.94      137.60     35.99 o
 -11   7   6        5.16       -7.64     23.59 o
 -10   7   6     1257.57     1251.32     41.36 o
  -9   7   6       75.86       98.75     46.99 o
  -8   7   6     1496.33     1664.90    142.47 o
  -7   7   6        1.73       10.90     56.20 o
  -6   7   6       97.11       30.02     46.80 o
  -5   7   6    12654.39    12986.15    439.92 o
  -4   7   6     5411.41     4956.66     98.97 o
  -3   7   6        4.40        5.60     10.34 o
  -2   7   6     4567.22     4367.75     94.54 o
  -1   7   6     2389.84     2467.56    107.51 o
   0   7   6      533.02      536.82     25.84 o
   1   7   6     1652.06     1627.82    167.85 o
   2   7   6     3573.01     3246.43    192.28 o
   3   7   6       13.54        9.40     11.28 o
   4   7   6      164.48      204.28     10.02 o
   5   7   6      793.61      923.70     31.77 o
   6   7   6     3632.58     3479.27     57.67 o
   7   7   6     3326.49     3277.65    148.58 o
   8   7   6      527.34      464.02     86.93 o
   9   7   6        3.65       27.84     10.24 o
  10   7   6     1854.44     1819.91     46.35 o
  11   7   6      161.74      178.37     17.29 o
  12   7   6      120.31       50.56     18.42 o
  13   7   6       83.77      158.07     20.68 o
  14   7   6        1.39        0.00     18.80 o
 -13   8   6        2.89      -39.47     37.59 o
 -12   8   6      518.28      615.14    175.84 o
 -11   8   6       19.45      -51.09     68.42 o
 -10   8   6      866.70     1002.38    142.29 o
  -9   8   6      670.48      669.43     30.62 o
  -8   8   6       22.76       21.33     21.52 o
  -7   8   6     1565.39     1510.91     43.30 o
  -6   8   6      316.46      299.68     24.53 o
  -5   8   6       10.68       33.20     10.33 o
  -4   8   6    15796.91    15823.95    269.93 o
  -3   8   6     4756.14     4542.94     84.62 o
  -2   8   6      949.63      974.06     26.56 o
  -1   8   6     1243.73     1278.62     71.14 o
   0   8   6      297.23      314.97     61.09 o
   1   8   6     2112.14     2063.67     81.57 o
   2   8   6       34.59       34.38     10.24 o
   3   8   6     1094.77      915.61     81.86 o
   4   8   6     5613.08     5609.80     93.40 o
   5   8   6     2192.76     2248.52     63.53 o
   6   8   6     3259.33     3209.07     92.85 o
   7   8   6      360.74      370.15     16.60 o
   8   8   6      494.42      491.30     58.17 o
   9   8   6       13.11       12.87     18.80 o
  10   8   6       43.78       31.79     13.27 o
  11   8   6     2118.71     2001.78     58.27 o
  12   8   6        0.11       -3.76     15.04 o
  13   8   6       21.26       14.85     15.04 o
  14   8   6        0.48       50.56     22.74 o
 -13   9   6       29.15       67.85     26.50 o
 -12   9   6       26.34       -7.85     20.35 o
 -11   9   6      316.38      275.04     80.82 o
 -10   9   6      152.13      175.23     40.41 o
  -9   9   6     1470.00     1489.98    142.76 o
  -8   9   6      145.90      108.15     19.10 o
  -7   9   6      589.96      649.40     29.25 o
  -6   9   6     4413.58     4766.05    264.18 o
  -5   9   6     1101.03     1025.04     95.39 o
  -4   9   6        1.72       29.28     22.56 o
  -3   9   6     6123.79     6255.00    150.93 o
  -2   9   6      156.15      140.01     44.08 o
  -1   9   6     3906.78     3814.21    102.25 o
   0   9   6      899.09      889.50     28.10 o
   1   9   6     1428.42     1415.61     55.64 o
   2   9   6     1329.51     1257.10     48.90 o
   3   9   6       28.82       23.10     29.04 o
   4   9   6     1860.54     1857.11    101.97 o
   5   9   6     5912.51     5896.30    100.46 o
   6   9   6     5608.03     5898.38    102.35 o
   7   9   6      176.12      214.32     15.14 o
   8   9   6      477.10      586.08     28.26 o
   9   9   6     1228.28     1244.01     39.73 o
  10   9   6       52.92       29.89     17.10 o
  11   9   6      113.26      107.33     18.80 o
  12   9   6      344.43      315.96     23.12 o
  13   9   6       33.63       60.15     22.93 o
  14   9   6      142.72      169.16     42.86 o
 -13  10   6      371.77      392.46     46.43 o
 -12  10   6        4.27      -35.71     32.14 o
 -11  10   6       21.91       25.46     77.06 o
 -10  10   6      256.73      252.91     40.13 o
  -9  10   6      468.18      500.89     81.57 o
  -8  10   6     1679.55     1762.82    116.25 o
  -7  10   6      242.42      314.46     26.13 o
  -6  10   6      651.51      532.96     35.35 o
  -5  10   6     3659.32     3605.66    135.43 o
  -4  10   6       11.36       74.65     55.64 o
  -3  10   6      653.06      679.71     30.87 o
  -2  10   6     4257.54     4633.50    117.95 o
  -1  10   6      206.35      224.25     17.06 o
   0  10   6     6930.53     7264.21    356.28 o
   1  10   6      727.68      676.34     92.29 o
   2  10   6     1205.54     1333.36    126.12 o
   3  10   6     5190.50     5255.44    104.37 o
   4  10   6     1507.85     1407.94     55.64 o
   5  10   6       86.67       85.93     17.76 o
   6  10   6     5972.90     6131.17    172.64 o
   7  10   6     2525.42     2699.56     66.69 o
   8  10   6      333.48      282.60     22.83 o
   9  10   6      376.11      410.95     67.20 o
  10  10   6      510.09      455.05     35.15 o
  11  10   6       10.86       16.92     18.98 o
  12  10   6        2.34       28.01     15.22 o
  13  10   6       16.02       52.44     18.80 o
 -12  11   6       80.33       26.13     31.95 o
 -11  11   6      131.74      194.96     26.69 o
 -10  11   6      658.96      874.80     44.92 o
  -9  11   6      391.31      301.85     26.68 o
  -8  11   6      149.82      128.04     38.44 o
  -7  11   6     1421.06     1434.93     58.46 o
  -6  11   6      168.59      173.43     19.45 o
  -5  11   6       71.58      -21.16     16.97 o
  -4  11   6     1465.18     1577.45     50.49 o
  -3  11   6     1105.51      997.29     87.68 o
  -2  11   6     1244.43     1107.54     44.64 o
  -1  11   6       14.30        3.73     35.52 o
   0  11   6      260.43      100.44     22.32 o
   1  11   6     2048.32     2120.77    105.92 o
   2  11   6        2.08       11.09     23.50 o
   3  11   6       59.00       -7.32     14.94 o
   4  11   6     4544.52     4862.51    308.73 o
   5  11   6     2913.34     2891.62    108.83 o
   6  11   6       19.31       31.78     21.62 o
   7  11   6     3107.41     3332.25     77.91 o
   8  11   6     1709.19     1572.44     48.16 o
   9  11   6      149.28       63.86     89.28 o
  10  11   6      127.60      193.60     27.82 o
  11  11   6      310.81      288.90     28.01 o
  12  11   6        1.85       -7.52     26.31 o
 -11  12   6      437.04      350.05     45.96 o
 -10  12   6      456.24      353.37     52.53 o
  -9  12   6     1112.72      974.39     65.03 o
  -8  12   6      812.69      784.66     51.50 o
  -7  12   6      117.44       81.68     48.12 o
  -6  12   6     3403.76     3249.28    142.00 o
  -5  12   6      634.37      737.46    107.04 o
  -4  12   6        2.84        6.49     72.55 o
  -3  12   6     3785.88     3952.85    139.28 o
  -2  12   6      716.55      734.52     56.48 o
  -1  12   6       82.12        6.80     15.12 o
   0  12   6     2228.36     2151.02     48.11 o
   1  12   6      291.63      232.13     57.52 o
   2  12   6     2050.89     2067.34     92.66 o
   3  12   6        0.51      -20.78     22.39 o
   4  12   6      169.13      153.13     20.54 o
   5  12   6     8659.68     9177.72    613.60 o
   6  12   6     2113.42     1982.42     55.59 o
   7  12   6      433.90      456.38     95.20 o
   8  12   6      990.72      903.89    170.01 o
   9  12   6      696.68      720.65     73.68 o
  10  12   6      810.55      910.48     47.18 o
  11  12   6      222.77      197.36     26.88 o
  12  12   6      259.54      131.95     33.83 o
 -11  13   6        3.70       29.89     22.18 o
 -10  13   6      915.27      820.71     91.91 o
  -9  13   6      130.19       21.31     22.51 o
  -8  13   6      245.33      266.46     48.02 o
  -7  13   6      498.13      498.63     58.27 o
  -6  13   6      231.03      197.16     48.59 o
  -5  13   6     7030.25     7246.80    167.88 o
  -4  13   6       22.08       10.10     47.84 o
  -3  13   6      736.94      811.44    116.16 o
  -2  13   6     3228.28     3642.58    268.31 o
  -1  13   6      402.60      354.56    116.63 o
   0  13   6     1250.52     1217.73    120.11 o
   1  13   6     1635.84     1542.04     68.32 o
   2  13   6      176.32      149.28     28.10 o
   3  13   6     1831.04     1717.15    114.28 o
   4  13   6        2.95        9.65     24.57 o
   5  13   6      671.88      606.16     60.62 o
   6  13   6     2767.95     2656.98     82.52 o
   7  13   6      210.91      229.34     22.84 o
   8  13   6        4.21       47.59     44.26 o
   9  13   6      579.84      615.01     36.46 o
  10  13   6      490.72      415.20     35.34 o
  11  13   6      460.42      336.26     42.86 o
 -10  14   6       66.70       23.41     18.36 o
  -9  14   6      215.25      320.09     50.09 o
  -8  14   6      345.81      473.84    184.20 o
  -7  14   6      506.24      593.37     93.60 o
  -6  14   6      346.59      330.77    117.01 o
  -5  14   6      462.14      517.30     88.44 o
  -4  14   6     3931.03     4293.91    110.20 o
  -3  14   6      254.68      352.05     72.65 o
  -2  14   6      175.96      223.43     68.04 o
  -1  14   6     4340.32     4928.26    292.75 o
   0  14   6       54.77      111.76     42.29 o
   1  14   6      594.69      491.44     32.93 o
   2  14   6      568.56      633.60     40.07 o
   3  14   6      105.31      110.97     25.37 o
   4  14   6     2445.22     2721.73     81.92 o
   5  14   6      208.08      213.33     26.60 o
   6  14   6      316.37      259.50     30.23 o
   7  14   6      996.94      907.87     40.72 o
   8  14   6       76.16      125.60     93.04 o
   9  14   6      444.86      468.02     39.47 o
  10  14   6      926.12      944.88     53.38 o
  -9  15   6       44.54       54.32     23.00 o
  -8  15   6        3.96       11.09     33.64 o
  -7  15   6      414.26      376.64     35.13 o
  -5  15   6       34.49       22.41     18.43 o
  -4  15   6      430.63      549.06    138.53 o
  -3  15   6     1261.18     1519.09     58.79 o
  -2  15   6        2.42      -84.02     56.01 o
  -1  15   6      144.13      204.02    118.60 o
   0  15   6     1023.58      908.98     41.90 o
   1  15   6       50.63       62.04     62.78 o
   2  15   6       21.28       11.37     18.18 o
   3  15   6      195.49      132.19     61.37 o
   4  15   6      206.60      137.37     31.01 o
   5  15   6     1300.89     1121.28    101.87 o
   6  15   6        6.80       42.15     26.13 o
   7  15   6       33.88       24.43     20.49 o
   8  15   6      635.25      527.98     39.85 o
   9  15   6       78.18        7.52     22.56 o
  -8  16   6      114.73      140.83     37.40 o
  -7  16   6      289.13       82.97     77.91 o
  -6  16   6      612.80      589.26    111.37 o
  -5  16   6      967.54     1290.30     80.18 o
  -4  16   6       10.02       79.54     23.77 o
  -3  16   6      120.15       82.23     31.11 o
  -2  16   6      543.53      511.84     55.13 o
  -1  16   6      418.66      375.54     41.60 o
   0  16   6      307.62      309.74     28.79 o
   1  16   6      488.26      359.39     57.61 o
   2  16   6       10.91        1.86     38.44 o
   3  16   6      858.71      846.26    104.22 o
   4  16   6      388.17      458.69     37.30 o
   5  16   6       63.81      102.35     25.33 o
   6  16   6      748.30      787.84     50.80 o
   7  16   6       99.77      173.47     46.24 o
   8  16   6        4.35       22.74     26.50 o
  -6  17   6      269.14      184.63    138.81 o
  -5  17   6      210.19      303.56     44.84 o
  -4  17   6      622.39      603.81    164.18 o
  -3  17   6      427.04      425.81     38.23 o
  -2  17   6        0.13       14.40     31.11 o
  -1  17   6     1426.94     1463.04    188.99 o
   0  17   6      392.39      544.75     95.30 o
   1  17   6      113.07       91.30     42.46 o
   2  17   6       10.81       67.06     64.09 o
   3  17   6      135.15       88.43     62.78 o
   4  17   6      836.21      880.47     52.91 o
   5  17   6       14.95       65.11     29.98 o
   6  17   6      108.55      233.06     36.63 o
  -4  18   6      137.91      117.82     40.43 o
  -3  18   6      393.55      446.45     63.40 o
  -2  18   6      657.27      649.04     42.40 o
  -1  18   6       14.32       17.23     44.87 o
   0  18   6      768.52      763.45     65.18 o
   1  18   6      136.09      138.19     35.90 o
   2  18   6      180.05      178.62     35.06 o
   3  18   6      108.64        5.59    102.16 o
   4  18   6      212.58      328.21    103.75 o
  -1 -14   7       31.78      144.37     52.82 o
   0 -14   7        1.35       29.46     45.20 o
   1 -14   7     1457.92     1483.86    143.23 o
   2 -14   7       25.67      183.38     32.71 o
   3 -14   7      364.87      665.38     60.34 o
   4 -14   7       32.17       62.21     30.07 o
   5 -14   7       24.85      -36.65     24.43 o
  -4 -13   7      844.45      848.20    100.75 o
  -3 -13   7       66.83      151.97     50.08 o
  -2 -13   7      234.13      201.22    200.84 o
  -1 -13   7     1137.83     1231.14    261.64 o
   0 -13   7       11.17      -31.59     21.06 o
   1 -13   7       56.44      160.46     74.24 o
   2 -13   7      635.79      704.08    132.79 o
   3 -13   7       23.37        2.69     18.80 o
   4 -13   7      519.93      413.51     40.60 o
   5 -13   7      215.77      293.22     37.22 o
   6 -13   7       18.41      -20.68     22.56 o
   7 -13   7       55.68       45.11     22.74 o
   8 -13   7       74.82      134.96     32.33 o
  -5 -12   7      281.10      465.03    103.75 o
  -4 -12   7      136.56       82.90     33.74 o
  -3 -12   7      854.95      882.61    121.70 o
  -2 -12   7      356.37      538.48     97.46 o
  -1 -12   7      445.09      493.60    120.01 o
   0 -12   7     3365.92     3254.76    451.11 o
   1 -12   7       51.32       27.40     26.22 o
   2 -12   7      154.77      188.04     55.73 o
   3 -12   7      904.11      961.53     43.57 o
   4 -12   7       63.45      155.93     62.12 o
   5 -12   7     1367.08     1307.45     53.38 o
   6 -12   7      339.35      232.88     39.66 o
   7 -12   7       35.68      -26.13     22.56 o
   8 -12   7      259.49      331.56     37.97 o
   9 -12   7       50.63      -31.01     20.68 o
  -7 -11   7        1.30       21.58     31.95 o
  -6 -11   7      141.86      123.27     49.81 o
  -5 -11   7      496.01      406.31     49.01 o
  -4 -11   7        0.82       -6.62    148.58 o
  -3 -11   7      929.99     1104.45    234.29 o
  -2 -11   7     2668.98     2816.38    131.29 o
  -1 -11   7       92.84       73.68     26.89 o
   0 -11   7      106.43      232.48     35.62 o
   1 -11   7     3049.78     2984.72     71.55 o
   2 -11   7       11.03        5.72     58.08 o
   3 -11   7       49.20       26.19     29.98 o
   4 -11   7     1351.90     1440.42     51.10 o
   5 -11   7      273.42      280.72     24.69 o
   6 -11   7      919.36     1062.92     50.94 o
   7 -11   7      176.62      244.91     29.89 o
   8 -11   7       27.82       26.13     20.49 o
   9 -11   7     1121.85     1062.92     53.76 o
  10 -11   7      202.39      235.51     28.01 o
  11 -11   7       30.51       22.74     24.43 o
  -8 -10   7      169.97      151.21     35.15 o
  -7 -10   7       34.90      -40.82     72.27 o
  -6 -10   7      215.74      182.34     97.83 o
  -5 -10   7     1338.98     1502.16     74.55 o
  -4 -10   7      719.36      780.15     39.85 o
  -3 -10   7      181.91      135.24     22.19 o
  -2 -10   7      389.13      199.80     28.19 o
  -1 -10   7     3324.59     3354.74    101.03 o
   0 -10   7       81.84       95.80     31.86 o
   1 -10   7       27.43       -5.64     20.68 o
   2 -10   7     3012.57     3264.92    343.69 o
   3 -10   7       69.57       87.03     32.89 o
   4 -10   7      226.73      139.09     20.49 o
   5 -10   7     1568.62     1659.05     50.29 o
   6 -10   7       47.07      130.07     26.69 o
   7 -10   7      460.67      593.58     35.90 o
   8 -10   7      119.95       71.43     30.07 o
   9 -10   7        3.74      -26.13     20.49 o
  10 -10   7     1824.77     2009.67     81.57 o
  11 -10   7      202.95      291.71     35.52 o
  12 -10   7       96.07      171.42     56.76 o
  -9  -9   7      577.00      592.02    242.38 o
  -8  -9   7      505.03      544.18    114.94 o
  -7  -9   7      608.15      355.12     53.23 o
  -6  -9   7      174.42      351.30     77.63 o
  -5  -9   7      990.47     1138.38     65.12 o
  -4  -9   7      353.84      367.39     43.61 o
  -3  -9   7      166.27      228.51     92.10 o
  -2  -9   7      129.16      109.78     19.71 o
  -1  -9   7      546.01      578.40    128.94 o
   0  -9   7     4711.82     4891.29    100.57 o
   1  -9   7      154.65      196.57     48.59 o
   2  -9   7      100.30      100.13     17.76 o
   3  -9   7     1123.73     1089.90     71.52 o
   4  -9   7        0.13      -14.20     57.23 o
   5  -9   7      566.68      654.29     37.78 o
   6  -9   7      641.03      630.87     38.34 o
   7  -9   7        0.48      -17.20     11.47 o
   8  -9   7     2042.97     1936.37     53.38 o
   9  -9   7      329.79      258.63     23.68 o
  10  -9   7       46.33      105.63     20.49 o
  11  -9   7     1171.18     1091.30     48.68 o
  12  -9   7      105.95      141.16     34.02 o
 -10  -8   7      558.23      681.15     85.80 o
  -9  -8   7      208.83      265.79     95.95 o
  -8  -8   7       70.90      133.55    129.79 o
  -7  -8   7      457.55      666.20     58.98 o
  -6  -8   7     1776.82     1846.58     86.76 o
  -5  -8   7      312.03      359.53    110.43 o
  -4  -8   7      418.83      460.21     43.13 o
  -3  -8   7       98.33       48.30     18.57 o
  -2  -8   7      374.33      230.31    112.31 o
  -1  -8   7      886.43      943.74    111.27 o
   0  -8   7      445.51      442.37     75.84 o
   1  -8   7     2885.47     2936.15    142.66 o
   2  -8   7      128.12      105.63     16.92 o
   3  -8   7       44.39       86.87     95.86 o
   4  -8   7     5098.92     4923.45    122.55 o
   5  -8   7      465.96      462.32     21.35 o
   6  -8   7     3190.47     3029.69    127.53 o
   7  -8   7        3.21       -7.89     58.27 o
   8  -8   7      351.06      274.23     22.93 o
   9  -8   7     3988.30     4405.80    115.03 o
  10  -8   7       18.63       52.44     16.92 o
  11  -8   7        6.26       -5.64     15.04 o
  12  -8   7      241.02      228.94     37.97 o
  13  -8   7       80.70       33.83     26.13 o
 -10  -7   7      909.40      791.99     62.10 o
  -9  -7   7      449.92      524.81     68.42 o
  -8  -7   7       97.84      157.03     45.36 o
  -7  -7   7       55.86      155.92     42.31 o
  -6  -7   7     1821.93     1780.14     94.36 o
  -5  -7   7      741.67      584.09    104.22 o
  -4  -7   7       68.01       83.86     12.09 o
  -3  -7   7        3.97      -14.83     67.67 o
  -2  -7   7      674.10      656.62     76.59 o
  -1  -7   7     3710.96     3435.36    117.01 o
   0  -7   7      209.92      222.36     11.80 o
   1  -7   7     1086.62     1064.30     27.98 o
   2  -7   7     2913.42     2737.58     46.80 o
   3  -7   7     2064.63     1656.93     42.20 o
   4  -7   7     2015.84     1899.84     88.15 o
   5  -7   7     5270.57     5552.11     97.68 o
   6  -7   7      115.00      165.42     14.65 o
   7  -7   7     4093.30     4030.69     77.70 o
   8  -7   7      171.52      122.17     19.17 o
   9  -7   7       87.67       78.94     13.16 o
  10  -7   7     2919.03     3127.85     77.63 o
  11  -7   7       15.76       50.56     14.85 o
  12  -7   7        1.08      -39.47     33.83 o
  13  -7   7      189.88      177.06     35.71 o
  14  -7   7       11.40      -28.01     33.46 o
 -11  -6   7       25.41        4.32     88.34 o
 -10  -6   7       24.41        0.91    103.19 o
  -9  -6   7      362.97      294.22     73.21 o
  -8  -6   7      319.89      385.23     30.63 o
  -7  -6   7     1470.92     1353.44     52.95 o
  -6  -6   7        7.96      -17.62     29.13 o
  -5  -6   7      466.47      333.47     44.83 o
  -4  -6   7     1429.97     1330.03     65.67 o
  -3  -6   7      549.58      512.97    158.73 o
  -2  -6   7      584.32      614.76     98.77 o
  -1  -6   7     8454.10     8394.04    154.42 o
   0  -6   7     6909.22     6720.05    270.29 o
   1  -6   7     2253.25     2160.89    134.67 o
   2  -6   7      771.45      775.89     20.53 o
   3  -6   7      563.97      512.68     14.57 o
   4  -6   7      625.25      552.04     22.27 o
   5  -6   7     1113.11     1011.02     42.10 o
   6  -6   7       83.08       51.19      8.56 o
   7  -6   7      297.03      245.32     53.57 o
   8  -6   7     1447.81     1566.39    101.31 o
   9  -6   7      232.58      207.13     18.80 o
  10  -6   7      160.09      128.00     16.73 o
  11  -6   7      352.35      302.24     22.56 o
  12  -6   7        2.64      109.21     31.77 o
  13  -6   7       34.62      172.55     34.21 o
  14  -6   7      669.92      669.89     53.94 o
 -12  -5   7       14.93       96.05     54.32 o
 -11  -5   7      983.66     1012.75    167.47 o
 -10  -5   7      189.67      191.13     31.11 o
  -9  -5   7      275.83      183.20     71.14 o
  -8  -5   7       36.94       73.34     43.23 o
  -7  -5   7       54.14       71.50     56.58 o
  -6  -5   7     3051.72     3455.03    109.84 o
  -5  -5   7      293.54      169.85     30.96 o
  -4  -5   7      167.75      126.98     28.19 o
  -3  -5   7     7974.75     7897.04    424.04 o
  -2  -5   7     7123.52     7049.20    148.10 o
  -1  -5   7      301.46      155.86     26.88 o
   0  -5   7     7961.80     7923.77    131.31 o
   1  -5   7     5894.77     5758.90     77.49 o
   2  -5   7        2.04        3.52     12.22 o
   3  -5   7      187.70      147.46     37.31 o
   4  -5   7     1364.75     1345.30     36.37 o
   5  -5   7      195.06      187.52      8.70 o
   6  -5   7       73.84       67.99      8.93 o
   7  -5   7       36.38       29.89      7.52 o
   8  -5   7      328.36      374.35     15.48 o
   9  -5   7     2045.75     1990.13     54.13 o
  10  -5   7        2.27      -11.09     11.28 o
  11  -5   7        3.21       41.16     13.35 o
  12  -5   7     1909.33     2168.13     92.85 o
  13  -5   7       11.07       99.43     43.23 o
  14  -5   7      292.63      207.13     41.16 o
 -12  -4   7        0.49       11.41     36.56 o
 -11  -4   7       29.55      -20.68     30.07 o
 -10  -4   7     1325.14     1271.95     77.72 o
  -9  -4   7      424.03      564.86     38.91 o
  -8  -4   7        9.49      -22.61     32.89 o
  -6  -4   7      117.83       47.28     87.21 o
  -5  -4   7     9583.24     9698.27    206.78 o
  -4  -4   7     2710.83     2489.53    100.65 o
  -3  -4   7      167.24      135.38     56.20 o
  -2  -4   7    13428.15    13850.97    541.04 o
  -1  -4   7     7362.38     7066.30    331.19 o
   0  -4   7      649.74      511.16     16.61 o
   1  -4   7     3803.72     4018.65     60.12 o
   2  -4   7     3319.25     3197.79     43.53 o
   3  -4   7     3040.92     3074.55    108.74 o
   4  -4   7       96.62       72.62     19.74 o
   5  -4   7     7098.66     7094.62    177.25 o
   6  -4   7      507.03      554.64     88.15 o
   7  -4   7     1134.18     1010.97     24.06 o
   8  -4   7       29.82       47.08     22.56 o
   9  -4   7     1318.38     1155.39     35.34 o
  10  -4   7     2703.39     2507.39     69.55 o
  11  -4   7      589.73      597.90     25.37 o
  12  -4   7       72.02      163.53     34.40 o
  13  -4   7     1467.63     1190.92     62.78 o
  14  -4   7        6.50      -56.20     41.54 o
  15  -4   7      156.75      171.42     40.79 o
 -12  -3   7     1817.75     1706.36    206.10 o
 -11  -3   7       11.16      -33.07     95.11 o
 -10  -3   7       15.27       16.30     46.99 o
  -9  -3   7      652.35      638.50     39.10 o
  -8  -3   7      110.70       77.11     26.14 o
  -7  -3   7     2996.54     2657.51    161.27 o
  -6  -3   7       90.62       17.04    118.51 o
  -5  -3   7      108.19      226.81     99.90 o
  -4  -3   7     6968.10     7155.02    270.57 o
  -3  -3   7      165.37      140.86     63.91 o
  -2  -3   7     1487.76     1399.33     37.76 o
  -1  -3   7    22294.90    22545.01    345.66 o
   0  -3   7     8206.07     8260.52    125.93 o
   1  -3   7     1048.85      984.47     53.00 o
   2  -3   7     3194.91     3219.07     51.60 o
   3  -3   7     6629.63     6255.45     77.26 o
   4  -3   7     7736.11     7601.90     92.30 o
   5  -3   7      507.06      528.72     11.91 o
   6  -3   7     4260.70     4374.50    142.66 o
   7  -3   7     1082.64     1110.35     47.65 o
   8  -3   7     3604.41     3560.76    150.65 o
   9  -3   7       29.53       41.02     12.22 o
  10  -3   7     1879.60     1823.59     51.88 o
  11  -3   7     4512.50     4354.11    108.64 o
  12  -3   7      124.03      126.12     28.19 o
  13  -3   7        3.38       78.94     35.52 o
  14  -3   7     2287.59     2459.84    120.48 o
  15  -3   7       15.42       16.92     39.66 o
 -13  -2   7       51.80        3.48     16.20 o
 -12  -2   7      132.85      138.01    115.60 o
 -11  -2   7     1008.64     1250.41    211.27 o
 -10  -2   7      491.94      642.12     51.17 o
  -9  -2   7      561.41      706.72    154.41 o
  -8  -2   7     2222.82     2583.27    212.21 o
  -7  -2   7       58.53      134.13     38.44 o
  -6  -2   7     4316.42     4443.04    141.82 o
  -5  -2   7       69.90      101.81     46.14 o
  -4  -2   7      348.63      364.45     28.58 o
  -3  -2   7     6174.00     6331.27    118.92 o
  -2  -2   7        7.53       35.86     25.37 o
  -1  -2   7     5340.58     4943.47    131.38 o
   0  -2   7     5991.59     5740.59    227.34 o
   1  -2   7     5524.83     5947.82    127.25 o
   2  -2   7       36.16       82.87     15.32 o
   3  -2   7     1723.36     1773.61     71.52 o
   4  -2   7     3378.38     3113.85     37.12 o
   5  -2   7      179.67      181.35     23.40 o
   6  -2   7       32.90       15.88      7.33 o
   7  -2   7        6.18       30.99     14.29 o
   8  -2   7     8251.49     7923.01    254.31 o
   9  -2   7     9743.33    10335.95    264.46 o
  10  -2   7      265.85      139.09     31.77 o
  11  -2   7      414.92      610.68     49.25 o
  12  -2   7     1194.80     1383.77     64.47 o
  13  -2   7      284.28      165.78     32.33 o
  14  -2   7      196.79       88.53     37.59 o
  15  -2   7      631.07      490.77     80.64 o
 -13  -1   7     1279.02     1348.60     84.86 o
 -12  -1   7       63.26       70.45     34.26 o
 -11  -1   7      246.52      338.37    145.95 o
 -10  -1   7      360.55      524.88    110.90 o
  -9  -1   7       32.55       -9.40     22.74 o
  -8  -1   7      215.43      172.71     24.94 o
  -7  -1   7     5141.05     5090.71    278.93 o
  -6  -1   7       23.62       25.25     10.24 o
  -5  -1   7     1365.30     1528.18    109.39 o
  -4  -1   7     1419.78     1554.92    121.52 o
  -3  -1   7     5311.66     5760.10    137.68 o
  -2  -1   7    10719.15    10833.45    156.23 o
  -1  -1   7     3254.94     3191.98    102.91 o
   0  -1   7     1743.28     1676.73     40.98 o
   1  -1   7    12308.42    12278.26    144.26 o
   2  -1   7     6962.42     7707.48    163.53 o
   3  -1   7     4858.96     5160.98     68.51 o
   4  -1   7      238.08      309.83     15.98 o
   5  -1   7        3.88        4.71      4.05 o
   6  -1   7     3763.00     3699.19     67.90 o
   7  -1   7     2071.71     2251.91    100.09 o
   8  -1   7     3858.38     4205.83    208.26 o
   9  -1   7     3922.67     3828.28     66.34 o
  10  -1   7     4985.12     5390.10    395.56 o
  11  -1   7        0.06        7.52     16.73 o
  12  -1   7       43.65        0.00     18.80 o
  13  -1   7     1235.60     1367.60     64.09 o
  14  -1   7        0.64      -44.55     29.70 o
  15  -1   7        2.59       37.40     30.26 o
 -13   0   7      268.42       98.82    137.49 o
 -12   0   7     1867.14     1941.35    156.38 o
 -11   0   7      261.39      214.36     57.70 o
 -10   0   7      197.58      291.74     54.88 o
  -9   0   7     1117.76     1335.60    158.73 o
  -8   0   7      443.73      346.83    102.53 o
  -7   0   7      202.79      205.77     44.08 o
  -6   0   7     1724.74     1704.43    155.44 o
  -5   0   7       73.51       51.06     28.85 o
  -4   0   7     2934.92     2950.76    101.59 o
  -3   0   7      221.86      257.41     66.16 o
  -2   0   7       14.52       28.50      4.72 o
  -1   0   7    14350.05    14575.09    357.13 o
   0   0   7     1972.94     2051.81     29.51 o
   1   0   7     3546.80     4315.07     73.96 o
   2   0   7    27419.94    29521.71    268.47 o
   3   0   7     6738.31     7333.44     74.24 o
   4   0   7    12655.48    13286.15    468.96 o
   5   0   7        9.02      -19.85     15.88 o
   6   0   7     1775.20     1660.17     71.43 o
   7   0   7     2045.15     1993.00     40.33 o
   8   0   7     2768.33     3076.55    138.34 o
   9   0   7      343.00      339.46     25.56 o
  10   0   7     1126.75     1279.26     46.61 o
  11   0   7     1069.23      963.67     45.67 o
  12   0   7      567.35      537.94     44.17 o
  13   0   7       15.98        1.88     34.21 o
  14   0   7       78.23       71.43     26.31 o
  15   0   7       37.04       20.45     74.34 o
 -13   1   7      415.83      476.58    177.43 o
 -12   1   7       84.43       43.81     74.34 o
 -11   1   7     1269.22     1409.19     74.24 o
 -10   1   7       30.05       33.22     45.20 o
  -9   1   7       18.32        5.32     15.67 o
  -8   1   7     4154.68     4151.82    102.20 o
  -7   1   7      507.78      502.34     30.88 o
  -6   1   7     1863.86     1925.63     56.29 o
  -5   1   7     1075.97     1034.00    129.41 o
  -4   1   7      876.26      914.10     90.41 o
  -3   1   7    11097.25    11236.30    198.14 o
  -2   1   7      111.15       90.69      6.92 o
  -1   1   7     1686.52     1673.61     47.84 o
   0   1   7    21002.06    20732.05    387.01 o
   1   1   7    10259.70    10110.35    100.28 o
   2   1   7     3905.41     4246.03     45.86 o
   3   1   7     4774.99     4678.66    134.11 o
   4   1   7      177.98      227.67      5.94 o
   5   1   7     3253.96     3533.29    165.03 o
   6   1   7      330.67      301.17     23.68 o
   7   1   7     1011.72     1048.82     30.83 o
   8   1   7     3234.40     2955.68     80.07 o
   9   1   7      400.66      415.20     24.81 o
  10   1   7       20.07       53.99     32.89 o
  11   1   7      964.66      861.42     45.86 o
  12   1   7      415.60      408.25     36.84 o
  13   1   7      314.88      386.96     32.47 o
  14   1   7       52.12       18.73     31.11 o
  15   1   7       75.46       58.50     58.36 o
  16   1   7       18.56      -24.43     32.14 o
 -13   2   7      410.06      403.27     64.47 o
 -12   2   7       88.47       44.54     58.27 o
 -11   2   7        1.07       19.35     45.77 o
 -10   2   7      126.91      170.52     46.24 o
  -9   2   7      222.25      301.95     67.85 o
  -8   2   7       22.89       97.99     91.82 o
  -7   2   7      752.60      828.66     36.29 o
  -6   2   7     1971.48     2145.18     95.01 o
  -5   2   7     7566.21     7445.60    131.91 o
  -4   2   7     1282.80     1373.73     85.80 o
  -3   2   7     4008.16     3888.41    124.24 o
  -2   2   7    37402.57    36034.00   1600.39 o
  -1   2   7     4835.61     4262.36     53.88 o
   0   2   7     2598.21     2338.87     29.64 o
   1   2   7     7479.43     6747.76     72.88 o
   2   2   7      749.53      691.32     11.30 o
   3   2   7      282.85      148.04      4.61 o
   4   2   7      104.24       94.31     11.47 o
   5   2   7      197.55      246.28     22.65 o
   6   2   7     3899.93     4154.27    112.78 o
   7   2   7      615.84      592.42     36.37 o
   8   2   7      998.60      967.77     68.70 o
   9   2   7     5851.76     6012.05    261.74 o
  10   2   7     3573.18     3410.47     53.29 o
  11   2   7       14.02       16.34     11.18 o
  12   2   7     1073.27      866.90     65.32 o
  13   2   7     1126.26     1134.82     53.94 o
  14   2   7       41.26       23.03     23.68 o
  15   2   7       58.90       75.73     85.33 o
 -14   3   7       12.79      -20.68     48.87 o
 -13   3   7      713.77      795.62     68.70 o
 -12   3   7      892.43      770.92     51.88 o
 -11   3   7        4.48      142.16     27.54 o
 -10   3   7      503.59      464.20     33.47 o
  -9   3   7     2733.45     2799.79    207.04 o
  -8   3   7     1653.85     1592.42     46.80 o
  -7   3   7     1368.62     1389.18    177.90 o
  -6   3   7      162.34      111.57     21.32 o
  -5   3   7     4319.92     3902.58     93.12 o
  -4   3   7    13564.89    13533.70    385.13 o
  -3   3   7       14.58      200.93     39.28 o
  -2   3   7     1639.38     1607.25     93.04 o
  -1   3   7     9631.51     9669.17    187.58 o
   0   3   7     3985.77     3706.19     48.11 o
   1   3   7     5153.42     5067.84     54.46 o
   2   3   7    13099.10    12144.04    291.62 o
   3   3   7        7.40        7.07     13.16 o
   4   3   7      907.55      616.78     17.29 o
   5   3   7      221.30      249.18     28.38 o
   6   3   7      170.95      140.92      7.80 o
   7   3   7     7947.50     7990.29    105.56 o
   8   3   7      629.79      643.97     13.25 o
   9   3   7        0.81        3.76      5.64 o
  10   3   7     2731.12     2465.86     43.10 o
  11   3   7     1441.46     1447.49     62.03 o
  12   3   7        0.57       33.83      9.59 o
  13   3   7      588.51      808.31     61.46 o
  14   3   7      354.87      342.74     78.85 o
  15   3   7        8.42       -5.85     21.28 o
 -14   4   7      423.64      328.37     56.58 o
 -13   4   7       95.58      284.30    100.56 o
 -12   4   7      761.35      841.84     47.53 o
 -11   4   7      657.61      761.58     85.52 o
 -10   4   7       36.18      -19.89     51.60 o
  -9   4   7      505.69      514.63    106.57 o
  -8   4   7     5005.67     5373.10    125.20 o
  -7   4   7      495.29      511.65     42.20 o
  -6   4   7     1902.93     1826.60    214.09 o
  -5   4   7      547.73      446.30     59.21 o
  -4   4   7     4967.21     4767.47    184.58 o
  -3   4   7    12423.19    12555.56    268.22 o
  -2   4   7      120.90       88.68     11.58 o
  -1   4   7     2789.02     2583.49     79.51 o
   0   4   7     6656.77     6122.54     85.90 o
   1   4   7     1335.45     1325.50     47.55 o
   2   4   7      649.69      917.95     12.59 o
   3   4   7     2050.78     1592.59     19.54 o
   4   4   7      296.44      271.40      8.04 o
   5   4   7     3823.73     3559.67     56.86 o
   6   4   7      633.09      626.90     13.82 o
   7   4   7      439.60      467.49     40.51 o
   8   4   7    14268.50    14929.74    207.77 o
   9   4   7     2614.54     2516.04     46.70 o
  10   4   7      865.90      735.07     23.66 o
  11   4   7     5912.93     6008.30    359.47 o
  12   4   7     1659.19     1692.77     50.00 o
  13   4   7      246.31      275.30     78.47 o
  14   4   7       24.77       48.14     32.89 o
  15   4   7       34.49      -27.33     48.96 o
 -13   5   7      920.43      860.82     60.34 o
 -12   5   7        0.35      -14.73     32.81 o
 -11   5   7      831.42      928.02    128.47 o
 -10   5   7     1359.98     1403.01    108.27 o
  -9   5   7       95.54       70.42     16.16 o
  -8   5   7      239.50      303.72     42.76 o
  -7   5   7     1709.36     1714.85    128.19 o
  -6   5   7     1070.35     1230.36     42.10 o
  -5   5   7     2047.09     2021.86     92.85 o
  -4   5   7     5950.99     6362.00    103.06 o
  -3   5   7     1792.94     1918.15    125.65 o
  -2   5   7    12383.55    12401.47    404.30 o
  -1   5   7      152.56      190.37     33.55 o
   0   5   7     2359.50     2166.03     34.22 o
   1   5   7    18161.03    17632.76    185.10 o
   2   5   7     4881.57     4720.08     58.41 o
   3   5   7        0.46       -1.45      5.40 o
   4   5   7      617.57      647.64     12.49 o
   5   5   7     1107.43      938.54     41.16 o
   6   5   7     4442.99     4057.60     69.26 o
   7   5   7      509.99      498.73     55.35 o
   8   5   7      187.35      270.72     19.36 o
   9   5   7     7297.99     7365.10    277.81 o
  10   5   7     1280.56     1351.73     34.96 o
  11   5   7      248.97      208.17     47.84 o
  12   5   7     2807.44     2755.26    212.58 o
  13   5   7      740.78      683.79     26.89 o
  14   5   7       84.72       75.10     37.59 o
  15   5   7       82.89       48.68     35.71 o
 -13   6   7     1391.59     1611.76     90.60 o
 -12   6   7      404.69      445.07     68.51 o
 -11   6   7        0.63      -24.52     16.35 o
 -10   6   7      837.54      869.39     38.72 o
  -9   6   7     2884.49     2993.95    154.13 o
  -8   6   7     1579.10     1540.81    164.00 o
  -7   6   7      409.61      353.03    122.93 o
  -6   6   7     2106.59     2118.22    246.32 o
  -5   6   7      796.64      718.14     19.83 o
  -4   6   7     2776.68     2742.59    222.83 o
  -3   6   7     4099.76     4123.08     92.38 o
  -2   6   7     1091.56      886.93    119.92 o
  -1   6   7    12250.38    12255.62    186.85 o
   0   6   7      176.49      149.48     15.60 o
   1   6   7     1282.93      996.50     24.72 o
   2   6   7    19895.79    19564.54    254.50 o
   3   6   7      271.55      348.12     10.07 o
   4   6   7      754.11      695.23     15.32 o
   5   6   7     2159.93     2106.42     49.90 o
   6   6   7      177.16      235.51     14.66 o
   7   6   7     9603.48     9669.27    332.13 o
   8   6   7       28.95       38.17     32.80 o
   9   6   7       39.19        5.64     13.16 o
  10   6   7     2408.44     2564.16     61.46 o
  11   6   7      679.53      667.64     29.13 o
  12   6   7      915.12      876.84     30.83 o
  13   6   7      608.45      769.89     45.67 o
  14   6   7       94.07      -33.83     30.26 o
  15   6   7      491.44      587.38     54.70 o
 -13   7   7        0.07      -37.40     41.35 o
 -12   7   7      659.22      630.96     95.77 o
 -11   7   7       39.37        6.48     25.28 o
 -10   7   7      174.14      248.04     20.20 o
  -9   7   7      872.88      961.37    134.30 o
  -8   7   7     3139.94     3253.34     71.89 o
  -7   7   7      350.20      294.30     18.92 o
  -6   7   7       99.71      115.84     13.70 o
  -5   7   7      206.89      150.30     16.63 o
  -4   7   7     3955.96     3597.40     86.37 o
  -3   7   7     3324.04     3297.73     94.36 o
  -2   7   7        0.27       22.22     27.25 o
  -1   7   7     2083.42     2129.25     96.42 o
   0   7   7     8220.35     7880.90    289.46 o
   1   7   7      266.25      238.29     11.38 o
   2   7   7      785.12      662.90     25.56 o
   3   7   7    12531.42    12990.62    166.03 o
   4   7   7      207.45      158.62      7.71 o
   5   7   7     2209.46     2059.82     39.28 o
   6   7   7      665.93      617.94     57.42 o
   7   7   7      144.67      149.84     15.69 o
   8   7   7     2218.05     2364.75     48.23 o
   9   7   7      330.85      314.32     16.96 o
  10   7   7       99.00      112.78     16.54 o
  11   7   7     1002.27      977.02     35.15 o
  12   7   7      100.07       97.74     18.80 o
  13   7   7       21.74      -11.09     16.73 o
  14   7   7        3.68       -1.88     11.47 o
 -13   8   7        6.99       29.89     33.64 o
 -12   8   7       12.91      153.38     76.22 o
 -11   8   7      218.15      384.75    182.98 o
 -10   8   7      134.26       94.21     62.12 o
  -9   8   7     1758.66     1640.51     53.94 o
  -8   8   7      517.29      501.80     37.78 o
  -7   8   7     1028.44     1069.60    154.03 o
  -6   8   7      451.01      491.86     89.66 o
  -5   8   7      519.18      481.10     22.35 o
  -4   8   7      265.33      268.22     22.84 o
  -3   8   7     5807.50     5611.36    103.31 o
  -2   8   7     4532.37     4518.33    102.33 o
  -1   8   7     2343.16     2256.25     98.68 o
   0   8   7     2878.15     2982.72    124.34 o
   1   8   7    23158.22    22800.99    338.43 o
   2   8   7     1925.17     1789.93     75.56 o
   3   8   7     1616.78     1635.51     31.94 o
   4   8   7      139.26      190.91      9.21 o
   5   8   7      235.06      258.80     19.55 o
   6   8   7     2507.58     2375.52     96.71 o
   7   8   7     1371.02     1397.29     38.81 o
   8   8   7      167.08      156.00     15.37 o
   9   8   7      328.85      335.72     28.01 o
  10   8   7       19.22       22.74     15.22 o
  11   8   7       49.35       50.56     16.73 o
  12   8   7     1811.57     1721.34     53.94 o
  13   8   7       88.89      143.23     22.74 o
  14   8   7        1.34       33.83     18.61 o
 -13   9   7      241.30      354.12     45.67 o
 -12   9   7       19.96       25.74     23.87 o
 -11   9   7        5.82       31.66     53.66 o
 -10   9   7      459.12      493.91     71.89 o
  -9   9   7      512.60      494.70     45.86 o
  -8   9   7      231.35      233.30     56.67 o
  -7   9   7       47.13      -23.04     60.15 o
  -6   9   7       18.02       17.18     52.53 o
  -5   9   7     9752.04     9617.83    171.24 o
  -4   9   7     5640.12     5643.25    140.12 o
  -3   9   7      193.28      185.30     35.52 o
  -2   9   7     3490.68     3419.90    102.12 o
  -1   9   7     4157.09     4681.54     90.12 o
   0   9   7     1286.81     1507.09    111.84 o
   1   9   7      503.91      555.89     23.87 o
   2   9   7     9592.55     9727.32    149.76 o
   3   9   7      903.50      832.15     23.83 o
   4   9   7     1746.90     1620.81     88.06 o
   5   9   7     2267.62     2413.24     43.96 o
   6   9   7      716.66      700.87     23.17 o
   7   9   7     3245.00     3265.34    110.61 o
   8   9   7      642.02      677.27     64.38 o
   9   9   7      757.82      672.81     29.97 o
  10   9   7     1675.48     1853.29     59.77 o
  11   9   7        0.68       56.20     16.92 o
  12   9   7       25.93       22.74     16.92 o
  13   9   7      409.20      325.36     26.50 o
  14   9   7       88.55      197.36     26.88 o
 -12  10   7      463.62      476.64     42.29 o
 -11  10   7       98.70      -40.61     35.52 o
 -10  10   7      262.84      287.34     74.24 o
  -9  10   7     1101.88     1240.42    129.41 o
  -8  10   7       31.18       30.73     49.81 o
  -7  10   7      233.30      178.24     64.75 o
  -6  10   7       20.56      117.71     36.09 o
  -5  10   7      144.84      129.88     52.63 o
  -4  10   7    11643.95    11537.54    493.49 o
  -3  10   7     3759.76     4043.94    259.01 o
  -2  10   7       71.30      153.06     17.10 o
  -1  10   7     2884.25     2897.98    144.92 o
   0  10   7     5736.03     5907.47    331.19 o
   1  10   7     3510.81     3578.03    112.49 o
   2  10   7      206.95      256.56     24.90 o
   3  10   7     1507.18     1464.23     37.33 o
   4  10   7      790.63      782.60     45.49 o
   5  10   7     1627.38     1919.69    170.76 o
   6  10   7      402.92      473.23     26.78 o
   7  10   7      444.25      525.88     92.19 o
   8  10   7       39.12       87.76     25.66 o
   9  10   7      890.35      944.70     62.31 o
  10  10   7      828.90      918.38     39.47 o
  11  10   7     3765.75     3595.12     98.87 o
  12  10   7       80.52       48.68     18.80 o
  13  10   7        6.02        1.88     18.98 o
 -12  11   7       28.16       18.80     31.95 o
 -11  11   7     1212.62     1126.40    201.02 o
 -10  11   7      199.11      156.01     90.60 o
  -9  11   7      389.82      373.85     24.31 o
  -8  11   7      613.86      752.12     33.58 o
  -7  11   7        1.16        0.41     50.75 o
  -6  11   7      261.62      192.06     24.84 o
  -5  11   7      510.60      413.37     39.47 o
  -4  11   7      932.61      774.77     43.42 o
  -3  11   7     1023.23      825.20     73.30 o
  -2  11   7      619.02      607.14     22.55 o
  -1  11   7      486.85      553.78     64.66 o
   0  11   7     1975.08     1814.78     95.77 o
   1  11   7     4315.90     4352.52    187.40 o
   2  11   7      377.78      385.85     12.38 o
   3  11   7       48.50      121.14     66.82 o
   4  11   7     1547.74     1686.62    143.04 o
   5  11   7     1967.97     2018.10     94.54 o
   6  11   7     1553.13     1700.66     49.62 o
   7  11   7       14.41       -8.10     17.64 o
   8  11   7      882.13     1081.78     46.40 o
   9  11   7      980.46     1082.84     42.86 o
  10  11   7       34.21       99.43     28.57 o
  11  11   7      125.85      210.89     31.39 o
  12  11   7     1112.54      993.37     51.88 o
  13  11   7       21.86       88.53     22.93 o
 -11  12   7        2.13       33.83     60.34 o
 -10  12   7     2443.26     2601.81     87.43 o
  -9  12   7       22.74       59.81    113.81 o
  -8  12   7      845.07      787.45     81.29 o
  -7  12   7      548.68      552.85    171.89 o
  -6  12   7       45.68       59.42     20.77 o
  -5  12   7     2860.21     2598.36    101.53 o
  -4  12   7        5.87       34.26     58.36 o
  -3  12   7        0.62        3.13     15.29 o
  -2  12   7      631.27      750.89     48.96 o
  -1  12   7      670.80      511.41     73.96 o
   0  12   7      203.89      166.70     17.97 o
   1  12   7     4266.45     4337.62    108.76 o
   2  12   7     4709.81     4840.29    327.05 o
   3  12   7       30.26       40.36     22.31 o
   4  12   7       46.76       -8.21     26.13 o
   5  12   7     2791.28     2544.54    114.75 o
   6  12   7     3256.26     3227.88     76.02 o
   7  12   7     1044.14     1116.24    154.03 o
   8  12   7       20.11       34.84     39.57 o
   9  12   7      991.55     1181.90     59.58 o
  10  12   7     2182.10     2052.53     82.51 o
  11  12   7        0.03        7.52     20.68 o
  12  12   7        2.21      -67.67     45.11 o
 -11  13   7        2.00      -21.23     59.87 o
 -10  13   7      111.40      169.01     29.97 o
  -9  13   7     1255.59     1347.57    103.47 o
  -8  13   7       26.10       81.44     24.72 o
  -7  13   7      599.29      632.51     42.28 o
  -6  13   7      863.13     1094.74    143.23 o
  -5  13   7      436.44      455.65     34.69 o
  -4  13   7     2030.38     2316.11    263.14 o
  -3  13   7      202.93      224.01     44.26 o
  -2  13   7       28.53       61.49     13.13 o
  -1  13   7     3811.20     4093.82    102.50 o
   0  13   7     2343.45     2581.84     77.33 o
   1  13   7      572.37      512.01     30.48 o
   2  13   7     2849.95     2949.53    408.91 o
   3  13   7     2649.34     2670.08     76.61 o
   4  13   7     1316.59     1279.29    143.51 o
   5  13   7       27.93       70.36     29.32 o
   6  13   7     1056.56      993.50     93.13 o
   7  13   7      624.84      580.24     32.21 o
   8  13   7      405.77      449.32     48.21 o
   9  13   7      733.21      658.80     42.29 o
  10  13   7      113.32      101.12     22.74 o
  11  13   7     1271.84     1015.36     58.08 o
 -10  14   7       78.24      103.33     64.09 o
  -9  14   7       55.17       12.00     15.61 o
  -8  14   7      389.70      364.48     34.05 o
  -7  14   7       29.46       93.14     22.70 o
  -6  14   7      719.45      763.48    144.35 o
  -5  14   7      275.21       83.29     29.88 o
  -4  14   7        6.55        2.65     77.06 o
  -3  14   7     1512.34     1872.02    134.58 o
  -2  14   7      335.62      337.63     43.89 o
  -1  14   7        1.36      -11.28     13.72 o
   0  14   7     4552.67     4083.82    127.44 o
   1  14   7     1538.95     1476.16    173.68 o
   2  14   7       26.63       46.71     17.47 o
   3  14   7      706.13      823.98    104.22 o
   4  14   7      767.38      965.09     68.42 o
   5  14   7     2058.87     2272.09    180.54 o
   6  14   7      112.90      107.33     22.56 o
   7  14   7      113.36       77.00     49.06 o
   8  14   7      169.46      254.72     23.48 o
   9  14   7      141.03      187.77     25.00 o
  10  14   7      292.57      413.51     47.55 o
  -9  15   7       14.71      227.45     49.90 o
  -8  15   7        1.25       99.02    175.37 o
  -7  15   7      177.89      203.98     42.29 o
  -6  15   7        0.13      -29.44     36.74 o
  -5  15   7     1323.35     1324.34     60.15 o
  -4  15   7       12.35       16.98     30.07 o
  -3  15   7      290.33      353.11     45.77 o
  -2  15   7     1409.21     1713.00     66.32 o
  -1  15   7      209.91      226.48     53.57 o
   0  15   7      107.13      163.53     26.69 o
   1  15   7      922.61      949.48     70.77 o
   2  15   7      278.05      260.11     30.04 o
   3  15   7      278.43      339.50     30.38 o
   4  15   7      192.33      237.68     69.92 o
   5  15   7      422.26      413.90    108.36 o
   6  15   7      537.67      597.12     89.00 o
   7  15   7       41.27       -9.46     47.84 o
   8  15   7      521.56      278.56     41.92 o
   9  15   7      292.36      250.36     31.58 o
  -8  16   7        7.93       32.88     44.92 o
  -7  16   7      281.86      484.18     93.51 o
  -6  16   7      210.72      209.11     49.72 o
  -5  16   7      129.91       29.99     22.57 o
  -4  16   7      683.79      541.63    112.59 o
  -3  16   7      104.05      131.93     26.44 o
  -2  16   7        1.75       39.73     39.47 o
  -1  16   7     1880.96     2375.24    103.00 o
   0  16   7        9.26      -38.45     25.64 o
   1  16   7      427.90      458.62     38.91 o
   2  16   7      131.83       71.51     40.51 o
   3  16   7       11.15      150.69     96.14 o
   4  16   7      664.75      609.10     43.78 o
   5  16   7        9.56        5.94     58.93 o
   6  16   7       44.21       81.60     68.79 o
   7  16   7      111.85      117.40     58.46 o
   8  16   7      194.83      139.09     29.70 o
  -6  17   7      786.40      746.64     57.96 o
  -5  17   7      464.68      705.86    143.60 o
  -4  17   7       26.03       38.11     35.62 o
  -3  17   7     1481.39     1645.11    106.67 o
  -2  17   7        8.35      -17.76     57.42 o
  -1  17   7       41.21      244.09    138.06 o
   0  17   7      592.57      792.95    137.59 o
   1  17   7        6.63      163.53     71.05 o
   2  17   7      101.08      175.93     42.01 o
   3  17   7       91.48      -25.47     25.37 o
   4  17   7       46.45       69.27    118.51 o
   5  17   7      526.58      646.14     44.95 o
   6  17   7       78.28       34.94     35.36 o
  -4  18   7      125.04       48.78     47.71 o
  -3  18   7        2.78      -16.38     33.83 o
  -2  18   7     1585.42     1716.62     79.07 o
  -1  18   7      108.11      224.80     77.91 o
   0  18   7      120.94      387.39     73.30 o
   1  18   7      263.99      504.78    145.76 o
   2  18   7      113.04      157.48     84.02 o
   3  18   7       13.75       55.23     25.07 o
   4  18   7      154.12       96.33     35.18 o
  -2 -13   8        1.21       94.83     30.52 o
  -1 -13   8        5.64      333.54     42.99 o
   0 -13   8      823.51      845.10     50.80 o
   1 -13   8      228.59      141.98     26.16 o
   2 -13   8      140.80       64.31     25.62 o
   3 -13   8      524.28      537.94     46.24 o
   4 -13   8      344.96      342.65     35.34 o
   5 -13   8       50.18       33.83     22.74 o
   6 -13   8       58.88      144.17     41.73 o
   7 -13   8       22.98      -34.11     22.74 o
  -4 -12   8      408.42      422.20    168.13 o
  -3 -12   8      180.96      271.06     41.43 o
  -2 -12   8      385.26      406.26    125.37 o
  -1 -12   8       67.09      163.36     37.59 o
   0 -12   8       31.81      -43.98     29.32 o
   1 -12   8     4255.71     4355.67    387.29 o
   2 -12   8     1113.32     1160.83     53.20 o
   3 -12   8        4.78       38.33     44.17 o
   4 -12   8      816.77      897.51     51.88 o
   5 -12   8      652.35      652.04     44.36 o
   6 -12   8      321.44      328.37     36.09 o
   7 -12   8       20.25       50.56     20.30 o
   8 -12   8       41.80       14.85     22.37 o
   9 -12   8        2.65       82.89     24.43 o
  -6 -11   8      489.25      341.49     45.78 o
  -5 -11   8      130.91      112.22     59.30 o
  -4 -11   8      702.01      759.98    166.06 o
  -3 -11   8      163.50      154.38     61.18 o
  -2 -11   8       60.77      -43.90     29.26 o
  -1 -11   8     2771.92     3096.91    236.17 o
   0 -11   8      210.97      294.43     80.54 o
   1 -11   8       45.23      181.59     58.55 o
   2 -11   8     1624.81     1563.60     46.53 o
   3 -11   8      598.90      642.13     29.99 o
   4 -11   8      101.05       10.95     19.91 o
   5 -11   8     1391.72     1728.67     79.32 o
   6 -11   8     1732.61     1801.41     69.92 o
   7 -11   8      172.85      197.36     28.01 o
   8 -11   8        1.59       76.69     22.74 o
   9 -11   8      171.36      103.75     26.50 o
  10 -11   8      276.95      223.67     29.89 o
  -7 -10   8        7.44       20.68     37.40 o
  -6 -10   8       15.07       -9.40     56.58 o
  -5 -10   8      537.34      518.08    148.58 o
  -4 -10   8       19.74       20.77     50.66 o
  -3 -10   8      547.99      665.15    103.47 o
  -2 -10   8       15.48        4.03     84.39 o
  -1 -10   8       27.23       -9.36     34.68 o
   0 -10   8     5084.98     5105.75    134.20 o
   1 -10   8      136.64       93.33     55.35 o
   2 -10   8        0.29       12.39     14.19 o
   3 -10   8      987.84      972.00     39.92 o
   4 -10   8      627.08      739.98     35.90 o
   5 -10   8      136.26      173.28     59.11 o
   6 -10   8      592.98      496.59     34.77 o
   7 -10   8      547.82      456.74     38.91 o
   8 -10   8      306.53      287.39     28.01 o
   9 -10   8        2.24       96.05     28.01 o
  10 -10   8      761.23      530.05     37.97 o
  11 -10   8      469.77      406.37     54.13 o
  -8  -9   8       43.46      192.66     38.22 o
  -7  -9   8      713.56      952.90     73.38 o
  -6  -9   8        4.87       -7.29     31.22 o
  -5  -9   8       63.42        2.33     34.68 o
  -4  -9   8     1091.02     1106.32     51.18 o
  -3  -9   8       39.64      -14.85     20.49 o
  -2  -9   8     1129.44     1155.85    213.52 o
  -1  -9   8        6.88      -38.20     25.47 o
   0  -9   8       85.53      126.54     87.21 o
   1  -9   8     2677.59     2717.78     69.77 o
   2  -9   8        2.21       22.76     30.92 o
   3  -9   8       68.89      107.00     16.16 o
   4  -9   8     1587.36     1563.69     58.83 o
   5  -9   8     1222.02     1004.26     37.79 o
   6  -9   8      663.02      645.46     35.34 o
   7  -9   8      258.13      218.60     24.43 o
   8  -9   8       72.01       45.11     16.92 o
   9  -9   8      516.46      602.23     29.70 o
  10  -9   8       62.88       82.89     16.54 o
  11  -9   8       74.16       28.01     15.22 o
  12  -9   8      425.14      431.18     50.37 o
  -9  -8   8     1110.06     1080.55    277.99 o
  -8  -8   8       42.33       67.21    117.57 o
  -7  -8   8        3.92      108.21     61.75 o
  -6  -8   8      315.36      372.69     62.21 o
  -5  -8   8        4.37       16.90     40.41 o
  -4  -8   8       21.49       63.07     41.45 o
  -3  -8   8      180.19      236.59     27.61 o
  -2  -8   8       36.34       65.01     19.36 o
  -1  -8   8     1117.24     1236.73    108.27 o
   0  -8   8      579.69      671.60     58.36 o
   1  -8   8      308.87      280.98    129.69 o
   2  -8   8     2491.56     2260.90     57.28 o
   3  -8   8      142.43      105.65     60.24 o
   4  -8   8     1000.06      912.14     33.72 o
   5  -8   8     4455.49     4361.92     82.41 o
   6  -8   8      585.43      508.80     73.87 o
   7  -8   8      526.11      564.45     32.89 o
   8  -8   8       45.02       62.21     17.10 o
   9  -8   8        0.77      -22.84     15.22 o
  10  -8   8     1690.75     1768.52     54.70 o
  11  -8   8      248.45      186.46     24.81 o
  12  -8   8        8.47        9.40     28.38 o
  13  -8   8      300.86      373.85     46.99 o
 -10  -7   8      234.08      166.99     40.50 o
  -9  -7   8      424.61      460.53    256.38 o
  -8  -7   8      540.79      494.40    179.69 o
  -7  -7   8       42.14       78.94     54.70 o
  -6  -7   8        3.21       -3.57     25.69 o
  -5  -7   8     3028.21     2716.01    203.66 o
  -4  -7   8       77.34      161.27     31.14 o
  -3  -7   8        5.96      174.40    121.89 o
  -2  -7   8      434.83      387.48     84.77 o
  -1  -7   8      350.53      302.32     25.27 o
   0  -7   8    10274.80    10761.13    453.36 o
   1  -7   8      555.99      516.43     29.60 o
   2  -7   8      250.46      207.84     12.80 o
   3  -7   8     4440.62     4358.28    210.42 o
   4  -7   8      270.07      280.94     19.99 o
   5  -7   8     1661.20     1590.75     46.33 o
   6  -7   8     4170.13     4207.69     80.53 o
   7  -7   8      160.06      171.42     19.36 o
   8  -7   8     1114.77     1170.05     47.37 o
   9  -7   8        0.01       14.85     15.04 o
  10  -7   8       78.22        7.52     16.73 o
  11  -7   8      877.44      843.76     35.34 o
  12  -7   8      298.74      440.39     47.37 o
  13  -7   8       11.41      126.12     39.85 o
 -10  -6   8      810.91      798.79     87.59 o
  -9  -6   8       17.55      -40.20     46.80 o
  -8  -6   8      362.81      460.36     37.57 o
  -7  -6   8      760.14      746.27    116.35 o
  -6  -6   8      694.26      613.03     35.99 o
  -5  -6   8        0.40        7.54     95.86 o
  -4  -6   8     1431.11     1330.60    234.29 o
  -3  -6   8       71.08       68.73     67.67 o
  -2  -6   8      523.90      572.05     32.00 o
  -1  -6   8      128.55      129.54     40.22 o
   0  -6   8     1326.89     1148.32     95.30 o
   1  -6   8     1054.74     1039.13     27.91 o
   2  -6   8     2238.28     2088.56     43.85 o
   3  -6   8     1656.82     1630.21     43.61 o
   4  -6   8     7445.36     7247.54    288.43 o
   5  -6   8      471.07      417.49     16.02 o
   6  -6   8       29.90       14.85     11.74 o
   7  -6   8       87.41      111.49     11.87 o
   8  -6   8       41.99        3.76      9.40 o
   9  -6   8     3090.88     3522.76     82.33 o
  10  -6   8        0.49       18.80     11.28 o
  11  -6   8      323.54      453.17     42.48 o
  12  -6   8       49.22       94.36     30.26 o
  13  -6   8      185.45      124.05     31.95 o
 -11  -5   8        2.20      266.19     84.39 o
 -10  -5   8      690.34      633.83     43.52 o
  -9  -5   8      362.54      303.62     28.93 o
  -8  -5   8       22.44        6.21     24.34 o
  -7  -5   8      298.61      266.38     44.20 o
  -6  -5   8     3622.52     3957.78    127.31 o
  -5  -5   8      959.72      892.10     56.86 o
  -4  -5   8       31.90      120.29     40.98 o
  -3  -5   8       57.82      102.22     60.43 o
  -2  -5   8     1816.72     1458.91     47.70 o
  -1  -5   8    11293.42    11635.06    205.01 o
   0  -5   8      170.40      136.41     27.35 o
   1  -5   8     4992.83     5181.59     86.57 o
   2  -5   8     7495.76     7569.83    135.52 o
   3  -5   8      678.60      661.50     18.52 o
   4  -5   8      428.41      389.73     74.06 o
   5  -5   8     4226.39     4252.30    167.38 o
   6  -5   8     1146.48      934.68     49.90 o
   7  -5   8       58.61       24.37      9.52 o
   8  -5   8      128.85      178.37     17.29 o
   9  -5   8      202.27       63.72     18.61 o
  10  -5   8     3143.51     3191.20     78.38 o
  11  -5   8        8.05       75.18     30.07 o
  12  -5   8       80.70      166.91     44.73 o
  13  -5   8     1011.58      952.77     72.18 o
  14  -5   8      314.97      359.00     42.67 o
 -11  -4   8      121.11      219.91     39.85 o
 -10  -4   8        0.88      -26.94     24.34 o
  -9  -4   8     1539.22     1548.59     63.57 o
  -8  -4   8     1077.96      972.13     58.22 o
  -7  -4   8      113.33       74.47     30.50 o
  -6  -4   8      598.25      733.46     40.40 o
  -5  -4   8     2447.48     2580.81    239.37 o
  -4  -4   8      562.78      535.06    137.31 o
  -3  -4   8      443.21      444.21    115.31 o
  -2  -4   8       46.98       47.72     28.10 o
  -1  -4   8     7471.18     7526.40    782.10 o
   0  -4   8    14105.65    15101.80    237.93 o
   1  -4   8      359.12      294.43     29.89 o
   2  -4   8     1301.24     1252.11     44.17 o
   3  -4   8    17148.89    17262.30    202.10 o
   4  -4   8      201.25      144.06     10.48 o
   5  -4   8      298.99      277.58      9.63 o
   6  -4   8     1547.44     1517.13     44.36 o
   7  -4   8      203.82      163.53     11.09 o
   8  -4   8      865.42      800.96    107.14 o
   9  -4   8      380.89      342.65     19.17 o
  10  -4   8       89.17       45.11     24.43 o
  11  -4   8      979.20      974.39     59.58 o
  12  -4   8        0.58      -11.09     28.01 o
  13  -4   8      238.09      253.18     40.04 o
  15  -4   8      553.60      697.15     59.58 o
 -12  -3   8      142.62       67.77     36.65 o
 -11  -3   8     1205.20     1113.13     92.57 o
 -10  -3   8      698.66      761.77     45.19 o
  -9  -3   8      224.41      360.96     87.21 o
  -8  -3   8     1508.13     1464.14    129.50 o
  -7  -3   8     1917.96     1892.47    166.35 o
  -6  -3   8     3052.54     3018.23     83.49 o
  -5  -3   8     1243.07     1037.99    108.92 o
  -4  -3   8     4645.89     3823.17    132.32 o
  -3  -3   8      849.64      862.88     38.81 o
  -2  -3   8     4114.42     4352.57    192.19 o
  -1  -3   8      207.68      203.27     13.72 o
   0  -3   8     8117.34     8589.95    144.54 o
   1  -3   8     9433.01     9280.71    341.90 o
   2  -3   8       33.15       38.15     16.92 o
   3  -3   8      152.27      131.05     12.03 o
   4  -3   8    13192.40    13665.39    393.03 o
   5  -3   8      393.13      393.84     11.49 o
   6  -3   8       28.43       46.90     24.43 o
   7  -3   8     2995.52     2904.39    246.42 o
   8  -3   8        3.28       12.68      6.58 o
   9  -3   8     3740.21     3919.17     70.49 o
  10  -3   8      184.95      240.97     36.28 o
  11  -3   8       38.65      -39.19     26.13 o
  12  -3   8     2163.25     2349.32     96.61 o
  13  -3   8      180.61      506.37     52.63 o
  14  -3   8       11.55       11.09     31.77 o
  15  -3   8     1057.79     1316.85     78.57 o
 -12  -2   8        1.80      -27.36     26.21 o
 -11  -2   8       64.91       99.21     37.40 o
 -10  -2   8     2986.18     3324.54    127.25 o
  -9  -2   8     1481.90     1534.29    148.39 o
  -8  -2   8      191.85      149.69     24.15 o
  -7  -2   8     3370.19     3569.43    228.28 o
  -6  -2   8     2819.54     2701.98    178.00 o
  -5  -2   8     1527.66     1709.19     74.90 o
  -4  -2   8       55.61       49.43     19.05 o
  -3  -2   8     1355.05     1145.51     36.28 o
  -2  -2   8     3027.11     2881.36    165.50 o
  -1  -2   8     1768.94     1822.55     36.93 o
   0  -2   8     1280.67     1437.97     37.78 o
   1  -2   8      489.59      538.83     17.10 o
   2  -2   8       66.25       97.52     12.41 o
   3  -2   8      438.63      357.71     10.71 o
   4  -2   8     1344.45     1184.50     44.92 o
   5  -2   8    13244.56    13503.18    437.67 o
   6  -2   8     1302.72     1171.05     19.87 o
   7  -2   8      311.49      311.68     19.92 o
   8  -2   8     1356.51     1280.39     71.05 o
   9  -2   8      485.60      406.37     28.01 o
  10  -2   8     3240.95     3270.14    114.09 o
  11  -2   8       93.77      174.80     29.89 o
  12  -2   8      101.75       67.85     28.57 o
  13  -2   8     2962.05     3694.55    137.02 o
  14  -2   8       74.43       45.11     37.78 o
  15  -2   8       48.12      -26.13     37.78 o
 -13  -1   8       35.65        7.52     29.89 o
 -12  -1   8      918.87     1280.60    169.82 o
 -11  -1   8      265.82      250.30     92.10 o
  -9  -1   8     1842.08     1585.57    162.77 o
  -8  -1   8      941.35     1051.26    197.92 o
  -7  -1   8     1349.48     1409.89     54.19 o
  -6  -1   8      836.76      841.83     53.76 o
  -5  -1   8     1437.15     1364.38     45.11 o
  -4  -1   8      308.21      254.22     23.40 o
  -3  -1   8     1679.88     1481.58     78.38 o
  -2  -1   8    10137.52     9981.86    156.08 o
  -1  -1   8     6424.49     6515.73    175.09 o
   0  -1   8     3407.37     3588.78     70.30 o
   1  -1   8      170.75      135.62      9.49 o
   2  -1   8      927.28     1042.79     43.61 o
   3  -1   8     5843.81     5690.70     65.97 o
   4  -1   8     1366.94     1220.00     20.27 o
   5  -1   8      144.36      182.12     17.10 o
   6  -1   8     4191.62     4417.25    100.37 o
   7  -1   8      220.07      214.41     50.37 o
   8  -1   8     1851.81     1814.35     45.13 o
   9  -1   8     1786.09     1766.16     55.36 o
  10  -1   8      275.70      314.43     79.41 o
  11  -1   8      662.79      757.86     38.16 o
  12  -1   8       69.18       76.69     22.74 o
  13  -1   8       26.41       52.44     20.68 o
  14  -1   8     1761.86     1639.77     87.78 o
  15  -1   8       23.43      -41.16     41.16 o
 -13   0   8       19.80       16.62     23.53 o
 -12   0   8        1.26       34.49     25.13 o
 -11   0   8     1933.98     1972.74    154.97 o
 -10   0   8      229.90      166.52     25.58 o
  -9   0   8      765.34      550.69     53.76 o
  -8   0   8     2154.61     2285.43     72.83 o
  -7   0   8      602.17      602.14     88.62 o
  -6   0   8     2981.53     3049.55     77.92 o
  -5   0   8     1219.90     1214.42     84.02 o
  -4   0   8      923.55      978.84     37.62 o
  -3   0   8     3202.29     3525.40    103.38 o
  -2   0   8       61.04       27.48     48.68 o
  -1   0   8    12882.24    13302.36    700.44 o
   0   0   8    11521.23    12093.71    157.46 o
   1   0   8     7312.16     8018.44     81.78 o
   2   0   8      377.65      496.94     20.21 o
   3   0   8     2604.09     2748.22     31.64 o
   4   0   8    10544.15    10668.82    183.26 o
   5   0   8      848.00      858.38     85.15 o
   6   0   8     2932.05     2804.39     69.36 o
   7   0   8     4140.33     4628.44     81.90 o
   8   0   8     3591.45     3725.25     75.29 o
   9   0   8     7188.41     7542.22    140.29 o
  10   0   8       11.29       29.74     28.29 o
  11   0   8      437.56      407.93     29.04 o
  12   0   8      138.83       91.72     28.19 o
  13   0   8        1.60       75.18     45.11 o
  14   0   8       14.78      -16.92     28.19 o
  15   0   8      163.59      178.57     36.84 o
 -13   1   8      927.98     1083.10    115.13 o
 -12   1   8        0.49      122.59     60.34 o
 -11   1   8       82.51       44.52     87.12 o
 -10   1   8      839.60     1229.69    106.57 o
  -9   1   8      320.11      351.34     51.60 o
  -8   1   8       65.33      120.77     27.10 o
  -7   1   8     1412.18     1306.52    215.31 o
  -6   1   8      152.59      187.11     63.25 o
  -5   1   8       45.50       35.24     33.64 o
  -4   1   8      186.42      225.30     76.78 o
  -3   1   8     2166.54     2098.35     70.02 o
  -2   1   8     6154.70     6140.14    104.42 o
  -1   1   8     3451.98     3196.18     52.03 o
   0   1   8     8953.35     8806.23    109.38 o
   1   1   8    13122.75    12693.19    263.90 o
   2   1   8    12285.95    12699.85    120.79 o
   3   1   8      959.66     1106.23     15.17 o
   4   1   8     6343.16     6496.77    150.09 o
   5   1   8     4539.78     4708.64    143.98 o
   6   1   8        3.42      -18.19     12.12 o
   7   1   8      208.48      223.47     20.96 o
   8   1   8     2759.29     2639.43     87.59 o
   9   1   8      647.07      786.80     36.46 o
  10   1   8      221.18      166.91     25.75 o
  11   1   8       75.31      128.00     28.38 o
  12   1   8        7.21       58.27     28.38 o
  13   1   8      916.65      849.01     61.09 o
  14   1   8       12.84       13.51     46.05 o
  15   1   8       69.67      152.08     34.21 o
 -13   2   8        2.52      -52.55    112.59 o
 -12   2   8      650.71      879.46    178.09 o
 -11   2   8       43.28       24.43     28.19 o
 -10   2   8      233.92      158.42     62.31 o
  -9   2   8      676.04      578.92     43.79 o
  -8   2   8      489.54      463.89     31.82 o
  -7   2   8      953.49      966.72     41.84 o
  -6   2   8     5306.77     5286.30    175.65 o
  -5   2   8      268.61      213.89     10.85 o
  -4   2   8     2020.83     1927.87     42.79 o
  -3   2   8       80.82      132.17     17.57 o
  -2   2   8      545.23      507.50     28.48 o
  -1   2   8    26435.65    25210.32    319.51 o
   0   2   8    12380.49    11525.66    128.18 o
   1   2   8    10631.72    11177.25    113.33 o
   2   2   8    13151.05    12663.25    170.86 o
   3   2   8    12924.83    13200.64    126.24 o
   4   2   8     3840.32     4438.17    109.58 o
   5   2   8     1440.33     1501.74     47.18 o
   6   2   8     3983.04     4070.46     56.94 o
   7   2   8      531.00      463.63     20.76 o
   8   2   8     1208.43     1381.28     93.32 o
   9   2   8      460.06      461.12     80.26 o
  10   2   8      567.25      666.28     51.50 o
  11   2   8      780.23      897.39     68.32 o
  12   2   8      153.49      297.20    152.25 o
  13   2   8       86.21       30.21     33.83 o
  14   2   8     1187.27     1177.56    284.95 o
  15   2   8       87.82      172.17    104.22 o
 -13   3   8      267.70      378.56     44.82 o
 -12   3   8       40.52       99.78     23.42 o
 -11   3   8      670.40      464.86     37.03 o
 -10   3   8      308.83      337.69     46.33 o
  -9   3   8      796.35     1067.68    163.62 o
  -8   3   8     5890.24     5923.24    144.13 o
  -7   3   8      147.65       81.17     21.71 o
  -6   3   8       72.56       51.12     11.18 o
  -5   3   8       85.55       59.24      8.72 o
  -4   3   8       41.52       59.52     16.16 o
  -3   3   8     9254.74     9825.63    201.40 o
  -2   3   8       67.28       35.47      4.69 o
  -1   3   8     2398.69     2458.65    132.98 o
   0   3   8     7143.86     6254.11    137.12 o
   1   3   8    17171.08    16516.32    163.28 o
   2   3   8     1224.57     1469.83     21.62 o
   3   3   8     8089.67     7660.16     94.92 o
   4   3   8     2637.98     2555.50     43.89 o
   5   3   8     1413.31     1314.97     21.00 o
   6   3   8      906.06      945.15     30.17 o
   7   3   8     8063.52     8841.58    164.41 o
   8   3   8     3346.29     3682.10    117.48 o
   9   3   8     1247.84     1297.97    138.34 o
  10   3   8      156.64      107.26     28.29 o
  11   3   8      217.34      174.28     21.02 o
  12   3   8     2068.62     2411.39     77.12 o
  13   3   8        0.07      -20.89    100.56 o
  14   3   8      243.11      361.36     46.46 o
  15   3   8      813.48      980.11     56.18 o
 -13   4   8      429.34      351.89     97.27 o
 -12   4   8      655.99      546.85    185.42 o
 -11   4   8      354.21      345.34     95.67 o
 -10   4   8     1806.82     1912.62     68.72 o
  -9   4   8      517.22      439.91    109.02 o
  -8   4   8      175.62      223.95     28.36 o
  -7   4   8    11583.75    11970.86    349.42 o
  -6   4   8      209.73      256.11     23.33 o
  -5   4   8      285.65      300.98     57.14 o
  -4   4   8     1853.52     1774.70     39.54 o
  -3   4   8      378.60      338.63     73.12 o
  -2   4   8    11124.77    10852.84    412.67 o
  -1   4   8     3223.84     3329.89     53.09 o
   0   4   8     4585.60     4631.75     72.92 o
   1   4   8     4080.03     3178.22    151.50 o
   2   4   8     1056.98     1029.64     14.64 o
   3   4   8     9463.19     9560.38    105.92 o
   4   4   8     6969.82     6822.35    185.71 o
   5   4   8     9395.98     9549.71    178.00 o
   6   4   8     2285.03     2622.09     39.14 o
   7   4   8     1333.56     1244.39     44.36 o
   8   4   8     7819.07     7799.18     97.51 o
   9   4   8     1592.12     1412.05     25.01 o
  10   4   8     2049.31     1870.47    174.52 o
  11   4   8       93.49      118.91     28.01 o
  12   4   8      792.00      850.08     28.36 o
  13   4   8     1076.14     1264.51     54.14 o
  14   4   8      253.78      341.56     45.49 o
  15   4   8       84.09       93.30     28.86 o
 -13   5   8      269.70      342.06     35.38 o
 -12   5   8      721.59      894.43    162.12 o
 -11   5   8       22.04       36.76     28.75 o
 -10   5   8      976.70      996.12     96.89 o
  -9   5   8     5902.37     6560.62    179.88 o
  -8   5   8      198.78      172.01     40.51 o
  -7   5   8        0.23      -15.18     19.74 o
  -6   5   8     3121.66     3090.93     68.50 o
  -5   5   8       63.97       37.08     48.96 o
  -4   5   8     2833.97     2897.65     97.18 o
  -3   5   8     6798.08     6845.50    110.18 o
  -2   5   8     1513.40     1518.30     90.79 o
  -1   5   8      339.71      336.48     52.53 o
   0   5   8      529.66      582.73     18.80 o
   1   5   8       23.03       47.83     19.92 o
   2   5   8    22908.86    23189.27    244.11 o
   3   5   8     3396.68     3391.01     44.76 o
   4   5   8        4.88       20.22     10.24 o
   5   5   8     1686.43     1620.13     53.94 o
   6   5   8     9603.79     9905.30    287.30 o
   7   5   8     6210.25     6228.61     94.92 o
   8   5   8      388.53      351.77     47.55 o
   9   5   8      308.64      318.11     26.03 o
  10   5   8     2023.27     2134.90    137.21 o
  11   5   8     1385.12     1356.30     71.33 o
  12   5   8     1016.90      948.03     31.87 o
  13   5   8      634.55      670.60     85.71 o
  14   5   8      876.48      932.26    110.61 o
  15   5   8      136.94      310.26     45.11 o
 -13   6   8      254.64      379.55     90.50 o
 -12   6   8      714.52      639.29     46.48 o
 -11   6   8     1147.73     1049.62    161.46 o
 -10   6   8        2.31      -36.93     24.62 o
  -9   6   8      573.00      557.31     69.17 o
  -8   6   8     7625.75     7395.81    469.62 o
  -7   6   8        4.45       -7.61     17.28 o
  -6   6   8      129.48      137.96     66.73 o
  -5   6   8     2534.03     2693.85     53.36 o
  -4   6   8       92.66       96.05     12.78 o
  -3   6   8     6776.66     6921.97    125.22 o
  -2   6   8    10883.80    11086.12    203.07 o
  -1   6   8      680.16      671.58     21.35 o
   0   6   8    11562.78    12243.48    211.08 o
   1   6   8      206.83      148.17     12.31 o
   2   6   8     4030.54     4134.60     64.96 o
   3   6   8    10600.84    10502.37    141.23 o
   4   6   8     4891.70     4637.93     65.26 o
   5   6   8      256.52      312.11     17.76 o
   6   6   8     5180.20     5058.23     87.00 o
   7   6   8     6172.55     6091.44     97.65 o
   8   6   8     1407.71     1311.15     78.66 o
   9   6   8       64.35       38.62     10.74 o
  10   6   8       46.00       69.36     12.97 o
  11   6   8     3465.49     3400.21     80.82 o
  12   6   8     1318.53     1236.22     39.66 o
  13   6   8     1048.68      910.48     36.65 o
  14   6   8       77.78      120.29     24.81 o
  15   6   8      693.72      681.17     58.83 o
 -12   7   8      166.12       82.45     35.71 o
 -11   7   8      432.46      398.81     34.04 o
 -10   7   8     1425.78     1657.04     72.93 o
  -9   7   8       35.61      -17.19     29.13 o
  -8   7   8      516.21      472.61     63.44 o
  -7   7   8     2312.91     2302.80    126.87 o
  -6   7   8      238.58      180.07     17.76 o
  -5   7   8      200.75      137.49     34.11 o
  -4   7   8     3150.66     2914.12    131.95 o
  -3   7   8      100.98       58.58     55.17 o
  -2   7   8     1721.99     1645.36     92.95 o
  -1   7   8        3.57        9.84      9.81 o
   0   7   8       44.67       62.30     10.34 o
   1   7   8    17182.60    17365.52    354.87 o
   2   7   8     1780.23     1753.04    110.24 o
   3   7   8      323.88      338.29     11.10 o
   4   7   8     2142.53     1828.91     33.46 o
   5   7   8     1126.79     1095.48     41.45 o
   6   7   8     1732.10     1822.70     62.31 o
   7   7   8     1384.61     1384.83    102.44 o
   8   7   8       13.11       34.15      8.53 o
   9   7   8      512.42      503.98     41.26 o
  10   7   8      182.19      187.77     15.41 o
  11   7   8      316.55      328.37     21.99 o
  12   7   8      336.87      300.74     21.05 o
  13   7   8      133.51      148.49     18.98 o
  14   7   8       50.27       62.21     22.56 o
 -13   8   8      703.17      926.27     65.97 o
 -12   8   8      161.09       82.52     91.82 o
 -11   8   8        2.79       -8.66     17.70 o
 -10   8   8      156.22       70.49     22.43 o
  -9   8   8     1950.38     1918.50    161.55 o
  -8   8   8      765.74      739.08     88.91 o
  -7   8   8       71.91       45.18     13.73 o
  -6   8   8      107.08      116.84     23.68 o
  -5   8   8       10.38       15.12     10.24 o
  -4   8   8      725.84      695.82     19.78 o
  -3   8   8     1853.63     1756.10     39.75 o
  -2   8   8      875.68      779.25     19.60 o
  -1   8   8     7429.74     6945.16    248.01 o
   0   8   8     1111.71     1099.92     26.19 o
   1   8   8     1860.18     1668.39     31.38 o
   2   8   8    21901.71    22058.05   1238.19 o
   3   8   8      563.27      437.75     12.60 o
   4   8   8       76.62       56.13     26.60 o
   5   8   8     1411.06     1290.23     45.67 o
   6   8   8      659.65      543.52     84.21 o
   7   8   8     1372.55     1472.46     32.35 o
   8   8   8      336.45      453.59     81.01 o
   9   8   8        0.74       15.07     10.70 o
  10   8   8     1612.89     1775.85     58.46 o
  11   8   8      171.49      181.76     21.05 o
  12   8   8       93.72      146.23     18.80 o
  13   8   8      238.20      190.03     20.30 o
  14   8   8      291.62      258.63     33.46 o
 -12   9   8      235.39      244.22     34.51 o
 -11   9   8       58.07       76.22     31.02 o
 -10   9   8       45.75       14.92     18.80 o
  -9   9   8      936.89      945.94     35.80 o
  -8   9   8     3054.71     2976.92    310.79 o
  -7   9   8      394.65      327.96     28.13 o
  -6   9   8       51.06       37.03     45.86 o
  -5   9   8     1394.21     1175.63     60.81 o
  -4   9   8     3330.35     3090.03     96.33 o
  -3   9   8     3310.66     3248.84     71.09 o
  -2   9   8      323.50      428.81     26.32 o
  -1   9   8     2328.01     2366.03     94.73 o
   0   9   8    15235.55    15411.65    235.29 o
   1   9   8      237.32      272.50     22.09 o
   2   9   8      171.10      115.90     11.95 o
   3   9   8     7963.97     8000.27    233.63 o
   4   9   8      720.46      622.22     26.03 o
   5   9   8       26.81       19.23      7.97 o
   6   9   8     1473.84     1428.86     38.24 o
   7   9   8       97.90       71.46     57.42 o
   8   9   8      215.07      200.90     17.62 o
   9   9   8       14.90        2.20     13.84 o
  10   9   8       15.50      -13.35     17.10 o
  11   9   8     2727.44     2542.35     83.08 o
  12   9   8      303.05      238.15     37.40 o
  13   9   8      174.19      141.16     20.68 o
  14   9   8      209.17      242.28     37.78 o
 -12  10   8        7.06       -4.46     37.15 o
 -11  10   8       78.54      132.55     79.88 o
 -10  10   8      208.73      397.67     51.15 o
  -9  10   8       51.11      131.35     37.50 o
  -8  10   8     1393.36     1334.01    228.00 o
  -7  10   8      709.92      744.73     72.93 o
  -6  10   8       12.01      -38.74     27.07 o
  -5  10   8      148.83      154.92     87.21 o
  -4  10   8     4545.44     3989.69     93.40 o
  -3  10   8     2159.58     2001.78     73.68 o
  -2  10   8     2459.12     2575.49    221.32 o
  -1  10   8      674.48      490.16     48.02 o
   0  10   8     3179.41     3284.50    115.22 o
   1  10   8    15632.56    16161.01    275.07 o
   2  10   8      231.77      299.49     25.37 o
   3  10   8      474.47      344.49     32.71 o
   4  10   8        8.93       23.59      9.24 o
   5  10   8      199.53      258.08     35.81 o
   6  10   8        3.19      -12.38      9.02 o
   7  10   8      230.80      305.62     76.22 o
   8  10   8        1.91        7.68     33.64 o
   9  10   8     1147.22     1105.77     46.05 o
  10  10   8       36.37        7.52     14.85 o
  11  10   8      233.68      169.16     25.94 o
  12  10   8     2507.68     2568.67     92.29 o
  13  10   8      466.17      464.26     35.52 o
 -12  11   8       43.11       69.36     41.16 o
 -11  11   8       19.03       92.46     29.13 o
 -10  11   8     1283.31     1657.51    218.41 o
  -9  11   8      790.59      832.10    128.57 o
  -8  11   8      338.34      283.92     22.91 o
  -7  11   8      902.88      931.80    115.60 o
  -6  11   8      289.49      312.80     67.29 o
  -5  11   8       69.64      114.74     20.71 o
  -4  11   8      102.41       39.61     36.75 o
  -3  11   8      610.97      636.66     35.11 o
  -2  11   8      499.81      484.79     32.99 o
  -1  11   8     2804.65     2904.94    114.19 o
   0  11   8      651.26      679.83    101.03 o
   1  11   8     1593.82     1873.70     67.01 o
   2  11   8     4983.56     4959.17    117.39 o
   3  11   8        1.40       -4.14     26.41 o
   4  11   8       79.29       66.58     10.54 o
   5  11   8     3867.73     4221.94     92.38 o
   6  11   8       49.58       26.88     35.62 o
   7  11   8        2.39       -7.41     14.52 o
   8  11   8       14.42      -18.66     12.44 o
   9  11   8        1.95       35.71     18.61 o
  10  11   8     2149.30     2345.18     79.70 o
  11  11   8      141.64      112.78     24.81 o
  12  11   8      108.85      -13.35     18.98 o
  13  11   8      974.43      602.23     48.87 o
 -11  12   8      257.07      313.05     41.49 o
 -10  12   8      210.58      250.29    108.17 o
  -9  12   8     2298.30     2656.88    136.27 o
  -8  12   8     1284.49     1399.93     48.64 o
  -7  12   8      382.78      501.77     29.26 o
  -6  12   8      109.20      115.90     19.10 o
  -5  12   8      510.46      539.94     95.77 o
  -4  12   8      236.51      174.31     45.20 o
  -3  12   8        0.73       36.08     17.65 o
  -2  12   8        2.14       20.64      9.97 o
  -1  12   8      259.80      259.22     48.12 o
   0  12   8     2609.73     2665.08    145.48 o
   1  12   8     1272.71     1207.20     72.74 o
   2  12   8      345.29      343.13     25.53 o
   3  12   8     4417.29     4798.17    444.15 o
   4  12   8       19.72       56.20     31.95 o
   5  12   8       67.31       69.53     35.62 o
   6  12   8     3693.58     3785.26     92.66 o
   7  12   8      233.80      204.19     71.52 o
   8  12   8      358.39      346.99     85.99 o
   9  12   8        1.97       62.21     24.62 o
  10  12   8       59.11       28.01     20.68 o
  11  12   8     1084.50     1245.43     58.08 o
  12  12   8       75.33       75.18     24.06 o
 -10  13   8      149.91      226.61     33.96 o
  -9  13   8      333.52      368.85    100.84 o
  -8  13   8     1166.89     1186.47    135.43 o
  -7  13   8     1217.56     1294.78     99.90 o
  -6  13   8      188.11      230.76     23.59 o
  -5  13   8      358.37      334.21     48.31 o
  -4  13   8     1087.56     1016.23    188.43 o
  -3  13   8      866.26      896.42     67.95 o
  -2  13   8      495.46      478.21     81.95 o
  -1  13   8     3492.14     3288.47     75.54 o
   0  13   8     2389.87     2483.67    153.28 o
   1  13   8     5579.42     5845.54    249.89 o
   2  13   8      227.11      217.22     23.82 o
   3  13   8      332.58      329.50     27.87 o
   4  13   8     3983.58     4146.14    111.20 o
   5  13   8        3.66       63.26     19.10 o
   6  13   8      100.48       99.95     66.82 o
   7  13   8     2206.21     2405.26    103.38 o
   8  13   8      100.38      200.96     86.46 o
   9  13   8     1052.14      816.31     42.10 o
  10  13   8       46.13       35.71     20.68 o
  11  13   8        4.45       33.83     22.74 o
 -10  14   8      789.39      683.59    166.53 o
  -9  14   8      147.78      153.14     40.41 o
  -8  14   8       52.59      256.83     97.55 o
  -7  14   8       97.56       62.63     24.54 o
  -6  14   8      246.18      202.13     50.37 o
  -5  14   8      966.46      899.07    131.01 o
  -4  14   8        0.39       -8.70     20.62 o
  -3  14   8      711.80      650.74    156.20 o
  -2  14   8      109.77      135.89     20.98 o
  -1  14   8      264.51      381.72     39.94 o
   0  14   8      877.39      817.83    129.79 o
   1  14   8     1015.27     1003.82     44.45 o
   2  14   8     3273.58     3505.06    134.96 o
   3  14   8      121.22      226.68     54.70 o
   4  14   8      208.00      211.68     45.86 o
   5  14   8     2055.35     2005.54     70.46 o
   6  14   8        0.64      208.45     32.52 o
   7  14   8      172.72      149.68     19.22 o
   8  14   8      158.58       22.74     20.68 o
   9  14   8        0.48      -18.80     20.68 o
  10  14   8      369.11      392.46     36.09 o
  -9  15   8      338.42      302.07    139.37 o
  -8  15   8       82.89       92.32     28.03 o
  -7  15   8       66.84       11.46     25.66 o
  -6  15   8      349.56      268.33     53.29 o
  -5  15   8      308.87      403.08     34.28 o
  -4  15   8      855.51      956.06    101.50 o
  -3  15   8      102.02      180.43     30.17 o
  -2  15   8       89.15       63.91     23.30 o
  -1  15   8     1629.47     1744.04    108.92 o
   0  15   8     1301.77     1251.63     48.75 o
   1  15   8      147.96       32.02     29.89 o
   2  15   8      520.76      544.25     33.93 o
   3  15   8     1128.22     1316.85     62.97 o
   4  15   8      259.46      209.60     26.86 o
   5  15   8       68.99       80.84     51.97 o
   6  15   8     1827.96     1783.52    129.13 o
   7  15   8      109.72      131.64     22.17 o
   8  15   8      696.47      665.38     40.22 o
   9  15   8      230.88      227.62     30.07 o
  -8  16   8      338.39      221.81     78.10 o
  -7  16   8       54.06      119.18     67.01 o
  -6  16   8      174.15      186.36     74.34 o
  -5  16   8      212.80       91.41     36.65 o
  -4  16   8      278.50      204.27     80.26 o
  -3  16   8      924.28      834.40    105.73 o
  -2  16   8       50.80       92.57     32.14 o
  -1  16   8      200.70       79.69     41.35 o
   0  16   8     1513.24     1965.89    169.26 o
   1  16   8     1267.87     1179.29     55.86 o
   2  16   8      102.83      149.35     40.41 o
   3  16   8      167.30      246.71     36.28 o
   4  16   8      408.95      349.13     49.90 o
   5  16   8      337.09      402.33     32.02 o
   6  16   8      245.91      253.87     81.86 o
   7  16   8      136.78       45.11     26.13 o
   8  16   8       96.72       96.05     26.31 o
  -5  17   8     1368.73     1332.54    251.49 o
  -4  17   8       90.28       78.39     67.85 o
  -3  17   8        0.83       65.25     65.41 o
  -2  17   8      549.66      606.56     65.50 o
  -1  17   8      120.26      155.35     27.14 o
   0  17   8       91.27      183.24     35.27 o
   1  17   8      437.96      486.97     48.49 o
   2  17   8      199.46       90.32     31.97 o
   3  17   8       75.26       79.74     91.16 o
   4  17   8       46.34      -41.85     27.90 o
   5  17   8      445.97      247.84     35.86 o
   6  17   8      245.40      170.19     66.44 o
  -4  18   8     1007.96     1179.84    257.69 o
  -3  18   8       46.53       66.57     45.20 o
  -2  18   8       21.27       27.24    139.94 o
  -1  18   8      655.79      726.36     45.70 o
   0  18   8       98.84      155.75    169.73 o
   1  18   8       13.83      144.17     48.87 o
   2  18   8      370.77      372.26    114.28 o
   3  18   8      190.29      370.77     42.09 o
   4  18   8      401.48      353.59     65.22 o
   0 -13   9      655.56      722.91    226.87 o
   1 -13   9       68.73       14.85     26.13 o
   2 -13   9      200.68      250.36     39.85 o
   3 -13   9        0.44       13.35     24.62 o
   4 -13   9      168.14      194.92     31.39 o
   5 -13   9      461.96      703.91     85.15 o
  -3 -12   9      501.65      400.47     42.91 o
  -2 -12   9      750.06      678.99     49.72 o
  -1 -12   9      187.17      141.39     27.98 o
   0 -12   9        6.87       25.83     27.16 o
   1 -12   9      848.91      687.80     68.04 o
   2 -12   9      547.48      508.25     40.98 o
   3 -12   9      830.09      806.35     49.25 o
   4 -12   9      358.51      368.78     38.34 o
   5 -12   9      375.94      333.07     45.86 o
   6 -12   9      797.46      846.20     55.45 o
   7 -12   9        2.57       63.72     29.70 o
  -5 -11   9     1159.98      899.00    131.57 o
  -4 -11   9      870.98      943.99    146.61 o
  -3 -11   9      391.50      469.60     99.06 o
  -2 -11   9       88.79      139.42     64.75 o
  -1 -11   9      108.33      110.21     27.11 o
   0 -11   9      434.10      494.23     73.77 o
   1 -11   9      221.97      255.30     70.11 o
   2 -11   9      686.24      581.06     51.69 o
   3 -11   9     1086.05     1255.88     57.52 o
   4 -11   9     2046.13     1990.13     69.55 o
   5 -11   9       23.26       33.83     20.68 o
   6 -11   9      364.79      447.53     42.10 o
   7 -11   9     1378.93     1419.48     62.03 o
   8 -11   9        0.17      -13.35     43.23 o
   9 -11   9        4.43      -24.43     16.73 o
  -6 -10   9       71.39      153.38    106.20 o
  -5 -10   9       18.17       60.58     58.27 o
  -4 -10   9     1604.07     1900.83    104.16 o
  -3 -10   9      658.68      654.71     81.67 o
  -2 -10   9      414.95      349.03     31.07 o
  -1 -10   9       84.25      107.33     34.21 o
   0 -10   9      405.82      292.44     21.42 o
   1 -10   9     1497.69     1705.19    288.05 o
   2 -10   9      755.71      784.89    164.56 o
   3 -10   9       70.81      137.28     47.93 o
   4 -10   9     1010.20     1042.99     34.14 o
   5 -10   9     1538.32     1615.15     55.82 o
   6 -10   9      593.87      627.98     34.77 o
   7 -10   9        0.78        1.88     26.50 o
   8 -10   9      619.62      818.76     69.55 o
   9 -10   9       20.13       48.68     18.80 o
  10 -10   9       49.43      -24.43     32.14 o
  -7  -9   9       92.39        8.38     99.71 o
  -6  -9   9      752.15      718.85     59.73 o
  -5  -9   9      290.31      384.82     34.07 o
  -4  -9   9      155.57      226.99     93.60 o
  -3  -9   9      473.24      566.91    159.01 o
  -2  -9   9       51.32      170.75     75.00 o
  -1  -9   9      824.81      726.28     76.41 o
   0  -9   9       27.75      -11.39     40.32 o
   1  -9   9      955.99      982.41    122.93 o
   2  -9   9      684.30      614.21     46.43 o
   3  -9   9      272.84      311.66     53.57 o
   4  -9   9      152.60      102.02     24.34 o
   5  -9   9      803.73      660.87     31.20 o
   6  -9   9     1134.01     1001.64     54.88 o
   7  -9   9       51.35       -1.88     17.10 o
   8  -9   9      125.42       58.27     39.66 o
   9  -9   9      753.36      826.27     42.29 o
  10  -9   9       69.71       -3.76     20.86 o
  11  -9   9      436.67      378.93     50.56 o
  -8  -8   9      545.22      935.04     77.76 o
  -7  -8   9      141.05       51.46    127.16 o
  -6  -8   9      180.57      269.93     43.04 o
  -5  -8   9     1743.55     1943.01    243.69 o
  -4  -8   9      201.39      385.84     86.46 o
  -3  -8   9      486.81      574.14     41.84 o
  -2  -8   9      148.50      231.53     28.03 o
  -1  -8   9      573.68      470.74    153.19 o
   0  -8   9     2556.13     2400.15     67.38 o
   1  -8   9      227.57      149.64     54.79 o
   2  -8   9     2668.76     2531.50     55.31 o
   3  -8   9     1965.46     1787.05     45.60 o
   4  -8   9      691.00      650.66     27.32 o
   5  -8   9      520.20      595.73     50.84 o
   6  -8   9      800.51      757.86     35.90 o
   7  -8   9      907.28      818.76     37.22 o
   8  -8   9      150.71      148.49     22.18 o
   9  -8   9        1.17        5.64     18.80 o
  10  -8   9     1307.03     1193.93     53.94 o
  11  -8   9       76.21       80.45     35.71 o
  12  -8   9      226.85      187.77     37.97 o
  -9  -7   9       24.60      135.54     37.21 o
  -8  -7   9      101.25      106.80     45.12 o
  -7  -7   9      577.70      639.30     57.99 o
  -6  -7   9      108.84      203.84     40.40 o
  -5  -7   9        9.21       17.85     28.39 o
  -4  -7   9     2933.33     2904.42    199.33 o
  -3  -7   9      259.43      316.60     48.59 o
  -2  -7   9      298.21      281.03     61.65 o
  -1  -7   9      849.58      699.40     45.86 o
   0  -7   9     1077.45     1184.92    100.46 o
   1  -7   9     5070.25     5292.88    439.17 o
   2  -7   9       33.35       16.96     22.56 o
   3  -7   9      329.68      275.01     21.75 o
   4  -7   9     4018.16     4092.06     78.81 o
   5  -7   9     2572.89     2533.26     57.73 o
   6  -7   9      591.78      708.35     27.20 o
   7  -7   9      407.48      451.29     27.63 o
   8  -7   9      368.05      521.97     31.77 o
   9  -7   9        0.85       14.85     15.04 o
  10  -7   9        0.79       71.43     15.41 o
  11  -7   9      513.24      468.02     41.35 o
  12  -7   9      308.20      178.37     37.03 o
  13  -7   9      388.48      504.30     56.39 o
 -10  -6   9      395.83      249.56     42.13 o
  -9  -6   9     1882.18     1600.21     89.22 o
  -8  -6   9       19.62      109.30     88.34 o
  -7  -6   9      379.86      341.59     54.32 o
  -6  -6   9     2110.83     2339.83    220.01 o
  -5  -6   9       68.06       29.88     29.07 o
  -4  -6   9        4.99       37.40     52.44 o
  -3  -6   9      611.13      660.87     75.75 o
  -2  -6   9       10.87      -20.68     18.98 o
  -1  -6   9      162.76      170.37     25.73 o
   0  -6   9     1098.99     1084.90     29.24 o
   1  -6   9      638.73      618.70     21.14 o
   2  -6   9     2031.91     1896.43     48.96 o
   3  -6   9     1386.25     1361.55     61.93 o
   4  -6   9      389.35      318.84     23.00 o
   5  -6   9     7293.42     7740.81    134.19 o
   6  -6   9     3938.76     3586.92    343.50 o
   7  -6   9        0.29       -1.88     15.22 o
   8  -6   9      377.99      315.96     20.11 o
   9  -6   9     1050.20      871.76     35.90 o
  10  -6   9      459.62      370.47     23.31 o
  11  -6   9        6.23       28.01     26.13 o
  12  -6   9      168.60      207.13     36.28 o
  13  -6   9       73.31       96.05     39.10 o
 -10  -5   9      107.99      195.00     49.89 o
  -9  -5   9      276.23      267.54     29.97 o
  -8  -5   9      445.87      311.84     93.98 o
  -7  -5   9       37.11        6.27     40.33 o
  -6  -5   9      129.05      131.73     62.31 o
  -5  -5   9     6666.28     6631.01    424.51 o
  -4  -5   9     1146.90     1156.07     49.09 o
  -3  -5   9      348.42      403.37     33.55 o
  -2  -5   9     1005.67      892.00    110.14 o
  -1  -5   9       16.34       75.54     26.31 o
   0  -5   9     6133.72     5989.92    154.41 o
   1  -5   9      294.90      315.19     46.52 o
   2  -5   9     2934.98     3010.36     48.69 o
   3  -5   9      161.41      166.30      9.81 o
   4  -5   9     2875.58     2698.15    143.70 o
   5  -5   9      825.48      642.33     19.40 o
   6  -5   9     4061.75     4067.11     74.64 o
   7  -5   9     1020.93     1087.16     78.76 o
   8  -5   9       54.27       54.32     13.35 o
   9  -5   9      864.80      746.02     28.38 o
  10  -5   9     2814.34     2848.35     69.36 o
  11  -5   9      350.18      447.53     40.41 o
  12  -5   9        6.25       13.35     30.26 o
  13  -5   9        4.36       -7.52     28.19 o
  14  -5   9      200.40      150.56     34.02 o
 -11  -4   9      291.53      228.14     31.98 o
 -10  -4   9      566.60      626.41    201.96 o
  -9  -4   9      218.67      272.41     50.47 o
  -8  -4   9      179.88      162.15    198.86 o
  -7  -4   9     1416.96     1601.07     78.28 o
  -6  -4   9        3.01      -16.86     31.11 o
  -5  -4   9      129.12      147.84     34.02 o
  -4  -4   9     5002.53     4850.24    246.60 o
  -3  -4   9      484.52      389.77     57.80 o
  -2  -4   9      367.46      315.73     58.36 o
  -1  -4   9     3020.27     3123.98     64.07 o
   0  -4   9       29.97       68.41     29.32 o
   1  -4   9     6780.14     7234.15    110.43 o
   2  -4   9       59.15       43.02      7.27 o
   3  -4   9     1051.51      968.86     60.34 o
   4  -4   9    16299.15    16797.58    219.47 o
   5  -4   9     4793.13     4770.00     78.10 o
   6  -4   9      210.44      160.77     33.64 o
   7  -4   9     1439.18     1310.74     47.55 o
   8  -4   9      938.57      915.74     34.02 o
   9  -4   9     2267.29     2345.18     54.51 o
  10  -4   9      453.25      389.08     32.52 o
  11  -4   9     1475.14     1403.13     74.62 o
  13  -4   9      185.70      363.89     41.35 o
  14  -4   9      276.87      190.03     43.04 o
 -11  -3   9      511.58      561.85     42.50 o
 -10  -3   9      449.93      652.84     46.14 o
  -9  -3   9      216.91      134.87     47.27 o
  -8  -3   9      312.35      116.17     33.22 o
  -7  -3   9      270.07      329.97     37.78 o
  -6  -3   9     7880.97     8511.21    187.83 o
  -5  -3   9       50.42       44.44     26.13 o
  -4  -3   9     2003.05     2081.44     66.49 o
  -3  -3   9     3023.20     2999.19     58.68 o
  -2  -3   9       18.49       18.55     20.77 o
  -1  -3   9     3887.76     3726.81    103.75 o
   0  -3   9     2258.86     2241.70    113.62 o
   1  -3   9      178.46      148.30     10.77 o
   2  -3   9     3401.39     3504.28     51.74 o
   3  -3   9      100.31      110.91      7.96 o
   4  -3   9      912.49      952.56     64.94 o
   5  -3   9     7591.77     7649.23    171.61 o
   6  -3   9      714.30      647.93     28.66 o
   7  -3   9      310.14      267.41     18.51 o
   8  -3   9     1199.07     1108.66     51.41 o
   9  -3   9     2164.96     2459.84     73.12 o
  10  -3   9     1069.76      998.82     43.79 o
  11  -3   9      525.88      427.61     50.19 o
  12  -3   9       37.99       65.79     31.58 o
  13  -3   9      703.60      813.87     66.73 o
  14  -3   9      388.61      506.37     52.63 o
  15  -3   9       63.29       -1.88     45.67 o
 -12  -2   9       55.40       28.01     28.01 o
 -11  -2   9        6.12       13.03     79.88 o
 -10  -2   9      540.23      568.33    158.92 o
  -9  -2   9      552.55      481.95     50.09 o
  -8  -2   9      720.28      688.54     42.46 o
  -7  -2   9        2.89      -50.74     43.89 o
  -6  -2   9     1281.57     1217.75     53.14 o
  -5  -2   9     9367.81    10008.45    370.94 o
  -4  -2   9      157.02      125.00     13.44 o
  -3  -2   9      192.78      170.64     40.79 o
  -2  -2   9     2428.57     2382.61     66.50 o
  -1  -2   9      245.46      281.96     13.85 o
   0  -2   9     1473.82     1133.17     21.59 o
   1  -2   9       20.53       -4.26      9.30 o
   2  -2   9      599.09      595.94     23.21 o
   3  -2   9     3034.15     3308.96    153.66 o
   4  -2   9        0.65       -3.63     16.82 o
   5  -2   9       14.47       14.65     12.31 o
   6  -2   9     5155.44     4984.45     88.72 o
   7  -2   9      187.70      200.61      5.92 o
   8  -2   9     2314.59     2146.85     85.90 o
   9  -2   9     1697.59     1757.62     61.84 o
  10  -2   9      793.39      897.51     54.51 o
  11  -2   9     1333.10     1370.80     70.67 o
  12  -2   9       36.47      134.96     39.28 o
  13  -2   9      743.07      681.17     58.83 o
  14  -2   9     1811.97     2278.46    107.70 o
  15  -2   9      468.18      694.89     86.84 o
 -12  -1   9      107.01      155.65     76.12 o
 -11  -1   9      776.59      909.62     71.52 o
 -10  -1   9      486.37      393.11     55.35 o
  -9  -1   9      103.10      -32.46     66.73 o
  -8  -1   9      884.58      894.59     46.66 o
  -7  -1   9     2305.75     2705.36     81.79 o
  -6  -1   9      679.24      647.87     37.62 o
  -5  -1   9     1459.49     1131.02    115.13 o
  -4  -1   9     7167.14     6806.28    123.26 o
  -3  -1   9      542.67      472.96     41.54 o
  -2  -1   9      303.30      289.13     19.17 o
  -1  -1   9     2440.25     2315.87    150.46 o
   0  -1   9      110.26      129.48      8.36 o
   1  -1   9        7.15       23.16     11.37 o
   2  -1   9      122.17      125.88     29.79 o
   3  -1   9       56.05       97.94      8.74 o
   4  -1   9    17040.71    18012.57    200.17 o
   5  -1   9      401.89      423.25     33.55 o
   6  -1   9       18.14       20.51      8.55 o
   7  -1   9     3051.75     3179.36     99.53 o
   8  -1   9     1087.46     1188.54     91.91 o
   9  -1   9     1069.23     1089.29    129.13 o
  10  -1   9      408.10      303.74     37.78 o
  11  -1   9      320.69      375.55     33.64 o
  12  -1   9      140.32      244.91     43.42 o
  13  -1   9      133.63       46.99     32.14 o
  14  -1   9       10.76      -62.21     54.70 o
  15  -1   9     1030.73     1432.45    131.20 o
 -12   0   9       85.86      108.16     50.56 o
 -11   0   9       92.20       90.61     27.25 o
 -10   0   9     1816.93     2001.25    192.47 o
  -9   0   9     1108.68     1345.26    142.10 o
  -8   0   9       73.69      164.57     28.59 o
  -7   0   9     2944.75     2802.25     83.97 o
  -6   0   9     6545.76     6692.90    184.39 o
  -5   0   9      116.82      141.95     21.10 o
  -4   0   9      799.34      815.07     47.65 o
  -3   0   9     3448.52     3800.15    120.86 o
  -2   0   9     5138.04     5386.99    140.22 o
  -1   0   9     5146.19     5123.61    208.07 o
   0   0   9     5840.68     6002.08    114.00 o
   1   0   9       18.95       35.64     18.61 o
   2   0   9      543.93      529.04     22.74 o
   3   0   9     4062.93     3931.93     47.06 o
   4   0   9      112.60       65.27      7.22 o
   5   0   9    20899.15    21368.51    436.35 o
   6   0   9     3916.60     3861.16     70.67 o
   7   0   9      124.08      157.06     30.83 o
   8   0   9     3704.61     3741.89     78.51 o
   9   0   9      140.49      128.24     16.07 o
  10   0   9        9.20       19.58     39.38 o
  11   0   9       81.20       26.13     18.61 o
  12   0   9       25.79       58.27     22.56 o
  13   0   9      648.16      692.45     45.67 o
  14   0   9       45.44      -61.75     41.16 o
  15   0   9       68.85      135.05     35.15 o
 -12   1   9      435.56      428.75    102.34 o
 -11   1   9      182.22      298.95    164.47 o
 -10   1   9      311.41      329.68     30.68 o
  -9   1   9     1294.65     1398.96    210.14 o
  -8   1   9     1170.74     1164.23     59.21 o
  -7   1   9      394.51      427.65     65.03 o
  -6   1   9     1043.34     1090.77     42.84 o
  -5   1   9      848.64      909.80    110.14 o
  -4   1   9       48.13      -21.55     31.01 o
  -3   1   9     1657.73     1827.85    104.60 o
  -2   1   9    10670.97    10673.71    189.99 o
  -1   1   9     4017.07     3803.71     61.56 o
   0   1   9     4826.14     4872.38     78.66 o
   1   1   9      244.00      354.23     22.84 o
   2   1   9     2627.84     2656.47    100.37 o
   3   1   9    32306.47    34463.09    380.14 o
   4   1   9     1545.73     1410.78     21.78 o
   5   1   9     4487.11     4342.64     74.93 o
   6   1   9     5543.73     5701.85     97.59 o
   7   1   9      991.59      908.81    109.86 o
   8   1   9      214.55      184.56     16.57 o
   9   1   9     1621.61     1827.69    105.92 o
  10   1   9       63.01       58.54     13.29 o
  11   1   9        3.72        9.99     10.34 o
  12   1   9       12.31      -29.05     19.37 o
  13   1   9       65.04       80.23     52.63 o
  14   1   9     1510.54     1673.60    111.46 o
  15   1   9      362.11      383.48    134.39 o
 -13   2   9       51.01      176.89    105.16 o
 -12   2   9       37.36      112.78     43.23 o
 -11   2   9     1153.41     1140.24     54.04 o
 -10   2   9      127.14        0.23     21.36 o
  -9   2   9       65.26       23.34     19.85 o
  -8   2   9     2869.77     2995.88     90.03 o
  -7   2   9     1109.68     1233.44    158.73 o
  -6   2   9     2453.69     2378.46     64.85 o
  -5   2   9     4502.73     4699.56    109.76 o
  -4   2   9     3207.92     3005.86    179.97 o
  -3   2   9      147.42      189.47      9.93 o
  -2   2   9       91.83       82.79     11.09 o
  -1   2   9     1203.72     1053.74     22.35 o
   0   2   9     2896.78     2537.68     45.96 o
   1   2   9     4071.80     4107.34    119.35 o
   2   2   9       52.38      139.09      7.97 o
   3   2   9     6428.44     6322.80    103.38 o
   4   2   9    21504.75    21328.77    475.63 o
   5   2   9     2865.59     2719.30     33.44 o
   6   2   9     4109.62     4037.42     63.18 o
   7   2   9    11463.02    11812.05    158.33 o
   8   2   9      220.99      238.35     17.41 o
   9   2   9      671.26      782.03    140.97 o
  10   2   9      447.07      531.79    138.25 o
  11   2   9       93.53       75.14     74.34 o
  12   2   9      500.35      535.34     48.87 o
  13   2   9      102.80       90.91     45.20 o
  14   2   9      204.96      247.90     99.15 o
  15   2   9      926.85     1118.10    259.67 o
 -13   3   9       20.43       46.99     39.28 o
 -12   3   9      394.93      409.94     71.24 o
 -11   3   9       19.88       40.74     23.57 o
 -10   3   9      895.61     1041.10    110.61 o
  -9   3   9      198.57      178.78     41.26 o
  -8   3   9       72.13       41.16     26.13 o
  -7   3   9     3311.36     3139.58    359.19 o
  -6   3   9     1308.76     1360.74     59.58 o
  -5   3   9      224.62      193.07     17.01 o
  -4   3   9     3200.93     3205.52     78.47 o
  -3   3   9     8666.70     8609.89    201.21 o
  -2   3   9      754.62      683.56     16.79 o
  -1   3   9       10.04       29.45     17.86 o
   0   3   9      434.92      511.67     24.53 o
   1   3   9     6855.85     6460.30     79.90 o
   2   3   9    13620.88    13575.34    156.72 o
   3   3   9     2303.16     2462.61     31.80 o
   4   3   9     7467.56     7057.15     98.40 o
   5   3   9    21947.24    21634.47    232.44 o
   6   3   9      482.09      487.47     19.27 o
   7   3   9      554.42      722.77     32.73 o
   8   3   9     3209.73     3521.26    124.62 o
   9   3   9       61.19       63.10     43.32 o
  10   3   9        0.93        9.92     18.46 o
  11   3   9      355.55      269.26     24.46 o
  12   3   9      114.41       98.06     33.27 o
  13   3   9     1583.13     1820.67    209.39 o
  14   3   9        1.21      -81.35     81.01 o
  15   3   9        1.11       -3.38     56.39 o
 -13   4   9       26.23       57.79     47.93 o
 -12   4   9      729.65      643.28     74.24 o
 -11   4   9      467.13      495.47    139.09 o
 -10   4   9       33.18        6.17     34.68 o
  -9   4   9     1244.15     1261.58     55.50 o
  -8   4   9      176.62      226.52     49.15 o
  -7   4   9      536.73      397.11     40.32 o
  -6   4   9     7370.74     7374.40    369.44 o
  -5   4   9     4057.16     4030.24     79.70 o
  -4   4   9     4549.71     4590.81     89.23 o
  -3   4   9     6260.25     5799.94     96.73 o
  -2   4   9     4298.63     3976.27    156.48 o
  -1   4   9     4092.96     3654.21     70.67 o
   0   4   9     1499.57     1388.71     26.22 o
   1   4   9      573.73      612.00     52.72 o
   2   4   9     4768.62     4700.96     74.24 o
   3   4   9    11970.17    12421.52    154.50 o
   4   4   9     3125.48     3605.46     43.74 o
   5   4   9     1103.26     1077.52     25.66 o
   6   4   9     5911.80     5848.00     81.96 o
   7   4   9       12.90       25.38      3.57 o
   8   4   9      565.61      473.66     30.26 o
   9   4   9     1539.95     1839.08     84.77 o
  10   4   9        0.52      -33.69     22.46 o
  11   4   9        2.28        4.87     16.32 o
  12   4   9      101.83       51.49     96.61 o
  13   4   9       78.68      129.97     49.90 o
  14   4   9     1234.55     1534.29     66.38 o
  15   4   9      141.71      123.61    110.14 o
 -13   5   9      894.28     1031.65    294.06 o
 -12   5   9      150.82      158.91     33.93 o
 -11   5   9      443.35      593.31     57.61 o
 -10   5   9       77.03       72.61     59.30 o
  -9   5   9      230.27      180.71     75.75 o
  -8   5   9     6899.50     7145.00    384.66 o
  -7   5   9      555.99      586.55    134.86 o
  -6   5   9       15.42      -36.79     24.53 o
  -5   5   9     4998.74     5069.23    422.91 o
  -4   5   9     4988.87     5030.56    245.95 o
  -3   5   9      652.87      695.00     51.97 o
  -2   5   9     3726.21     3617.93     65.16 o
  -1   5   9     2934.87     2647.14     45.62 o
   0   5   9      317.04      368.63     23.87 o
   1   5   9      393.83      428.93     12.50 o
   2   5   9     8234.04     8197.15     97.26 o
   3   5   9     2359.55     2224.56     30.73 o
   4   5   9     2596.44     2751.49    129.03 o
   5   5   9     1273.92     1397.29     22.53 o
   6   5   9     1416.74     1415.24    100.37 o
   7   5   9    12205.15    12265.58    173.02 o
   8   5   9     3716.90     3558.22    140.03 o
   9   5   9      107.15      120.51     12.12 o
  10   5   9     3255.02     3513.39    274.42 o
  11   5   9        8.42       19.29     51.78 o
  12   5   9      960.46      932.38     40.84 o
  13   5   9      276.72      412.28    111.08 o
  14   5   9        8.16       60.74     53.57 o
  15   5   9      554.24      627.93     47.29 o
 -13   6   9      213.83      140.76     50.19 o
 -12   6   9      748.36      829.30    117.57 o
 -11   6   9       28.33      -26.04     21.51 o
 -10   6   9      764.75      880.69     42.33 o
  -9   6   9       75.16       87.88     26.26 o
  -8   6   9      123.86      161.01    130.54 o
  -7   6   9     6949.51     6906.02    132.46 o
  -6   6   9      962.70     1005.30     32.67 o
  -5   6   9        1.10       16.37     47.84 o
  -4   6   9     7339.18     7341.49    141.38 o
  -3   6   9     5478.58     6214.36    144.07 o
  -2   6   9     4549.23     4948.82    172.27 o
  -1   6   9        6.37       18.68     14.94 o
   0   6   9        8.77        6.90     22.56 o
   1   6   9     1765.27     1619.72     25.84 o
   2   6   9       54.51       68.48      6.76 o
   3   6   9     8200.70     7717.48     96.89 o
   4   6   9     2116.21     2204.98     73.59 o
   5   6   9     3161.85     3087.65    111.65 o
   6   6   9      155.32      154.99     10.08 o
   7   6   9     3268.89     3101.89     56.13 o
   8   6   9     5375.88     5239.35     97.74 o
   9   6   9      398.63      373.05     57.23 o
  10   6   9      500.06      449.41     21.99 o
  11   6   9     1255.32     1196.93     38.91 o
  12   6   9      291.89      483.06     40.04 o
  13   6   9     1885.44     1801.41     66.16 o
  14   6   9        3.34      -11.09     20.49 o
  15   6   9       77.33       71.43     39.66 o
 -12   7   9      441.56      389.05     88.34 o
 -11   7   9       26.28        3.23     36.65 o
 -10   7   9      421.60      424.51    110.05 o
  -9   7   9     2593.75     2636.31    191.72 o
  -8   7   9       16.07      -45.31     34.96 o
  -7   7   9        0.40        2.85     26.31 o
  -6   7   9      731.58      659.41     52.07 o
  -5   7   9      298.01      247.90     13.27 o
  -4   7   9      231.28      221.83     37.97 o
  -3   7   9     3385.72     3177.28    128.57 o
  -2   7   9     1171.76     1084.21    141.91 o
  -1   7   9      379.39      367.32     14.19 o
   0   7   9      100.77      127.01     11.74 o
   1   7   9      859.55      681.67     30.64 o
   2   7   9     6189.42     5950.72    134.49 o
   3   7   9     1977.47     2061.96     36.85 o
   4   7   9      132.68      107.70     10.08 o
   5   7   9     5289.40     4972.34     71.24 o
   6   7   9     4929.99     4755.67    129.50 o
   7   7   9        0.35      -11.74     13.06 o
   8   7   9      288.48      272.82     13.58 o
   9   7   9      704.56      611.11     65.79 o
  10   7   9       10.15       18.80     13.16 o
  11   7   9      136.82      155.82     15.22 o
  12   7   9     1251.68     1179.08     38.72 o
  13   7   9      145.73      155.82     28.19 o
  14   7   9      432.63      458.62     44.55 o
 -12   8   9       17.82       54.48     29.17 o
 -11   8   9      321.31      289.01     31.69 o
 -10   8   9       46.27       16.84     38.44 o
  -9   8   9      153.32      165.70     39.47 o
  -8   8   9     1489.51     1734.40    157.60 o
  -7   8   9       91.07       58.29     51.97 o
  -6   8   9       91.30       35.71     12.97 o
  -5   8   9      433.16      410.76     65.97 o
  -4   8   9      179.19      130.71     14.66 o
  -3   8   9     2167.30     2073.34     49.11 o
  -2   8   9     2369.81     2256.64     64.00 o
  -1   8   9      105.83      122.20     22.84 o
   0   8   9     5356.54     5365.92     90.00 o
   1   8   9     1179.49     1044.96     74.15 o
   2   8   9       29.04       56.08     54.60 o
   3   8   9     4045.75     3853.66     57.78 o
   4   8   9     2237.98     2160.25     68.04 o
   5   8   9     1730.94     1650.77     31.03 o
   6   8   9     4311.70     4237.45    179.97 o
   7   8   9     3917.80     3789.01     71.67 o
   8   8   9      473.31      417.64     26.19 o
   9   8   9       26.57       46.99     14.85 o
  10   8   9       29.60      103.75     16.73 o
  11   8   9       26.97      144.17     20.86 o
  12   8   9      322.98      355.62     24.62 o
  13   8   9       85.46       54.32     22.37 o
  14   8   9       39.74       13.35     20.86 o
 -12   9   9      375.30      399.46     55.78 o
 -11   9   9       49.65       29.73     25.57 o
 -10   9   9      507.69      530.71     46.90 o
  -9   9   9      202.43       55.13     52.82 o
  -8   9   9       12.73       11.09     18.80 o
  -7   9   9     4131.66     4322.73    161.18 o
  -6   9   9        0.23       12.65     14.49 o
  -5   9   9        0.66       33.83     22.74 o
  -4   9   9     4641.42     4647.67    223.67 o
  -3   9   9      618.88      565.08     21.74 o
  -2   9   9     3173.87     3188.41    158.83 o
  -1   9   9      392.16      369.53     21.24 o
   0   9   9       67.26       63.23     10.24 o
   1   9   9    10450.66    10826.71    230.63 o
   2   9   9     1708.36     1568.31    196.61 o
   3   9   9      857.26      845.04     19.94 o
   4   9   9     4581.47     4534.19     67.97 o
   5   9   9     2423.00     2263.39    145.11 o
   6   9   9      414.23      345.85     19.36 o
   7   9   9     2247.58     1961.28    184.95 o
   8   9   9     3013.80     3025.20    155.07 o
   9   9   9      882.64      869.13     35.71 o
  10   9   9      490.22      375.55     26.88 o
  11   9   9      745.19      738.87     37.78 o
  12   9   9      222.90      219.91     23.12 o
  13   9   9      380.06      200.93     24.62 o
  14   9   9        0.21       16.92     39.66 o
 -12  10   9        3.79      -50.56     69.73 o
 -11  10   9        1.57      -70.49     46.99 o
 -10  10   9      236.35      199.11     33.19 o
  -9  10   9     1225.21     1297.18     59.05 o
  -8  10   9       91.68       33.79     47.84 o
  -7  10   9        4.80       -6.35     42.20 o
  -6  10   9     2433.01     2650.89     66.56 o
  -5  10   9      345.31      360.15     27.28 o
  -4  10   9       21.58       44.29     31.01 o
  -3  10   9     7320.32     8031.70    187.30 o
  -2  10   9      644.25      570.33     29.76 o
  -1  10   9     1350.85     1357.60     92.19 o
   0  10   9        0.82        9.40     14.44 o
   1  10   9      119.14       96.35     12.17 o
   2  10   9     7310.48     7669.33    148.77 o
   3  10   9      903.12      783.52     25.47 o
   4  10   9     1663.14     1602.01     55.45 o
   5  10   9      277.76      196.48     14.57 o
   6  10   9     2659.60     2794.38     72.93 o
   7  10   9     1247.31     1245.19     60.52 o
   8  10   9      318.89      270.56     92.66 o
   9  10   9     1520.34     1488.84     53.57 o
  10  10   9      306.89      424.04     39.28 o
  11  10   9       10.60       41.16     18.98 o
  12  10   9      950.14      818.76     42.10 o
  13  10   9      163.02      134.96     26.13 o
 -11  11   9        7.36       83.20     27.22 o
 -10  11   9        5.90       58.41     33.44 o
  -9  11   9      393.10      231.57     38.34 o
  -8  11   9     1778.83     1752.35     99.71 o
  -7  11   9      624.40      576.20     93.70 o
  -6  11   9     1162.92     1139.78     66.54 o
  -5  11   9     2834.80     3152.92    134.96 o
  -4  11   9      291.01      276.99     70.20 o
  -3  11   9      754.23      654.14     98.59 o
  -2  11   9     4297.18     4249.81    101.38 o
  -1  11   9        0.48        4.06     12.20 o
   0  11   9     2650.92     2693.16    101.97 o
   1  11   9      180.99      127.80     19.55 o
   2  11   9      711.90      760.17     94.45 o
   3  11   9     1688.53     1736.52     38.99 o
   4  11   9      767.96      683.75     26.14 o
   5  11   9      389.51      354.47     56.86 o
   6  11   9     1548.68     1868.19     51.55 o
   7  11   9     1963.50     2056.72     57.09 o
   8  11   9      240.44      143.23     35.52 o
   9  11   9       24.69       39.47     22.37 o
  10  11   9      672.96      580.99     35.52 o
  11  11   9     1488.84     1416.10     58.64 o
  12  11   9       97.22       78.94     22.37 o
  13  11   9      179.89      250.36     30.26 o
 -11  12   9      157.93      309.76     59.58 o
 -10  12   9      486.28      308.59    110.99 o
  -9  12   9       14.47      -17.70     26.18 o
  -8  12   9      580.37      609.77     75.47 o
  -7  12   9      569.48      658.00     77.25 o
  -6  12   9      417.25      383.44     32.52 o
  -5  12   9      243.67      308.57     91.72 o
  -4  12   9     5748.18     6344.01    697.05 o
  -3  12   9      231.08      142.36     27.72 o
  -2  12   9        1.83       -3.15     16.92 o
  -1  12   9     2648.28     2649.47    167.00 o
   0  12   9      510.33      512.08     93.42 o
   1  12   9     8345.93     8951.40    188.22 o
   2  12   9      583.20      531.47     33.92 o
   3  12   9      170.20      172.09    102.06 o
   4  12   9     1772.62     1571.60     59.68 o
   5  12   9      626.64      569.54     49.62 o
   6  12   9     1480.98     1313.70     60.43 o
   7  12   9     2695.61     2862.50    246.13 o
   8  12   9     1168.03     1170.05     47.37 o
   9  12   9        1.22       -9.40     17.10 o
  10  12   9      124.81      137.02     26.31 o
  11  12   9      818.38      687.94     40.98 o
  12  12   9      638.61      690.19     40.98 o
 -10  13   9      540.71      532.84     54.91 o
  -9  13   9     1300.94     1505.37     82.10 o
  -8  13   9      204.04      275.59     25.71 o
  -7  13   9      677.12      745.91    127.34 o
  -6  13   9     1258.25     1098.48    227.06 o
  -5  13   9      241.44      353.24     88.72 o
  -4  13   9      139.64       80.45     30.26 o
  -3  13   9     7450.08     7686.89    181.36 o
  -2  13   9      161.11       86.94     21.86 o
  -1  13   9      812.62      751.49    111.84 o
   0  13   9     1644.20     1459.92    113.43 o
   1  13   9       68.43       21.01     85.33 o
   2  13   9     2057.53     1923.38     55.76 o
   3  13   9      132.40      327.09    152.81 o
   4  13   9      186.77      268.54     33.95 o
   5  13   9     3680.03     4067.92    309.20 o
   6  13   9      456.70      417.39     28.14 o
   7  13   9      195.96      200.18     29.40 o
   8  13   9      714.05     1029.27     55.64 o
   9  13   9      119.68      118.42     26.50 o
  10  13   9      277.59      278.56     27.44 o
  11  13   9      108.93      200.93     28.19 o
  -9  14   9      505.20      815.43     67.38 o
  -8  14   9      544.18      571.45    160.24 o
  -7  14   9        6.55       14.29     19.43 o
  -6  14   9       42.74      110.22     25.37 o
  -5  14   9     1720.31     1751.15     61.54 o
  -4  14   9      677.56      857.22     68.61 o
  -3  14   9        2.61        2.82     59.21 o
  -2  14   9      788.32      814.26     95.11 o
  -1  14   9        7.20       27.33     23.40 o
   0  14   9     2230.92     2220.59    185.24 o
   1  14   9      903.19      994.53     52.63 o
   2  14   9      126.74       79.61     21.95 o
   3  14   9     1381.15     1640.95     57.32 o
   4  14   9      119.95      139.73     23.85 o
   5  14   9       58.72       84.72     23.73 o
   6  14   9     3847.81     4345.48    430.15 o
   7  14   9       73.84      139.19     24.01 o
   8  14   9        0.92       26.13     20.49 o
   9  14   9      192.74      134.96     26.13 o
  10  14   9      182.41      181.76     28.01 o
  -8  15   9      299.56      409.03     36.51 o
  -7  15   9      132.31      215.05     79.70 o
  -6  15   9      147.22      142.54     22.42 o
  -5  15   9       41.59      114.41     48.78 o
  -4  15   9     1115.45     1134.70    114.37 o
  -3  15   9      252.76      261.48     88.34 o
  -2  15   9        5.35       19.26     45.86 o
  -1  15   9      194.79      345.35    105.45 o
   0  15   9      267.57      321.48    117.76 o
   1  15   9     1361.12     1436.12     79.51 o
   2  15   9       44.48       41.03     19.96 o
   3  15   9      110.43       81.29     84.02 o
   4  15   9     2486.72     2718.74    292.47 o
   5  15   9       39.09       17.99     18.57 o
   6  15   9       73.27      130.31     50.56 o
   7  15   9     1281.78     1236.22     57.89 o
   8  15   9       71.18       84.39     24.62 o
   9  15   9       89.20      146.23     28.38 o
  -7  16   9      222.46      192.96    153.56 o
  -6  16   9      321.16      252.96     66.35 o
  -5  16   9      639.29      588.85    140.78 o
  -4  16   9      147.43      234.37    117.48 o
  -3  16   9      372.76      381.99    184.67 o
  -2  16   9       15.95       57.40     24.83 o
  -1  16   9      133.93      128.06     85.33 o
   0  16   9      123.28      156.41    123.11 o
   1  16   9      847.82      944.37     85.90 o
   2  16   9      798.87      755.17    109.49 o
   3  16   9       22.47       80.79    155.82 o
   4  16   9       57.90       21.12     81.39 o
   5  16   9     2261.80     2467.76     95.85 o
   6  16   9       61.17       28.01     28.01 o
   7  16   9        1.50       37.40     24.43 o
   8  16   9      119.94      281.56     40.79 o
  -6  17   9      546.61      583.00     59.08 o
  -5  17   9      570.78      524.87    244.25 o
  -4  17   9        1.83        0.00     18.80 o
  -3  17   9      182.21      129.84     34.02 o
  -2  17   9       50.76       76.12     43.32 o
  -1  17   9      107.73       62.99     23.48 o
   0  17   9      297.11      323.48     44.01 o
   1  17   9      149.54       42.86     57.99 o
   2  17   9      340.03      361.57     64.38 o
   3  17   9      607.82      583.56    152.44 o
   4  17   9       12.20       41.02     23.08 o
   5  17   9      118.03      141.46     51.60 o
   6  17   9      539.60      481.18     41.92 o
  -4  18   9      341.83      581.12     53.46 o
  -3  18   9        5.38      -36.93     24.62 o
  -2  18   9       17.91      145.89     34.58 o
  -1  18   9      188.78      132.83     29.07 o
   0  18   9      388.38      355.79     50.94 o
   1  18   9      158.99      646.59    206.47 o
   2  18   9      142.69      261.22    124.43 o
   3  18   9      100.88       19.48    182.42 o
   4  18   9     1015.49     1080.02     58.65 o
  -1 -12  10      953.33     1004.12    202.25 o
   0 -12  10       60.76      109.82     91.35 o
   1 -12  10        2.42      -28.01     24.25 o
   2 -12  10      444.31      363.89     37.97 o
   3 -12  10        1.49       62.21     26.69 o
   4 -12  10       76.89       65.79     22.56 o
   5 -12  10        0.82       52.44     26.31 o
   6 -12  10        3.10      -36.65     24.43 o
  -3 -11  10      730.56      464.69     53.83 o
  -2 -11  10       13.69       32.59     18.84 o
  -1 -11  10       60.57       54.79     22.91 o
   0 -11  10     1913.04     2112.79    164.00 o
   1 -11  10       42.94       11.80     24.43 o
   2 -11  10      760.65      710.87     46.24 o
   3 -11  10      571.58      397.72     37.97 o
   4 -11  10       82.60        5.64     22.74 o
   5 -11  10      763.85      874.20     53.76 o
   6 -11  10        0.83        5.64     20.68 o
   7 -11  10        1.45      -36.93     24.62 o
   8 -11  10     1782.03     1857.05     85.90 o
  -5 -10  10      222.57      289.38    147.46 o
  -4 -10  10      843.97      910.45    125.56 o
  -3 -10  10      220.26      292.02    156.20 o
  -2 -10  10     1091.04     1076.99    165.31 o
  -1 -10  10       39.74       66.57     67.48 o
   0 -10  10      163.96      114.63     19.64 o
   1 -10  10     1690.21     1635.94     92.95 o
   2 -10  10      180.62      155.82     22.74 o
   3 -10  10      753.85      643.20     35.15 o
   4 -10  10        1.27       28.01     20.68 o
   5 -10  10      165.53      112.78     22.18 o
   6 -10  10     2503.57     3007.75    104.69 o
   7 -10  10      106.28       99.43     24.25 o
   9 -10  10     1210.57     1345.23     63.53 o
  10 -10  10       83.29        3.76     49.25 o
  -6  -9  10        0.53       10.24     31.11 o
  -5  -9  10      686.00      570.34     98.21 o
  -4  -9  10     1330.02     1286.16    160.33 o
  -3  -9  10       15.06       -6.70     27.69 o
  -2  -9  10      113.26       27.70     66.73 o
  -1  -9  10      565.44      552.05    109.21 o
   0  -9  10      296.31      194.59     27.91 o
   1  -9  10       48.88       32.44     21.01 o
   2  -9  10      845.85      828.92     32.15 o
   3  -9  10      322.86      292.89     48.12 o
   4  -9  10      341.69      337.95     28.76 o
   5  -9  10      182.54      302.24     30.07 o
   6  -9  10        1.98       31.77     20.49 o
   7  -9  10     1111.18     1301.06     53.19 o
   8  -9  10        8.90       35.71     22.74 o
   9  -9  10        1.24       33.83     17.10 o
  10  -9  10     1074.14      884.54     69.55 o
  11  -9  10        9.69      -37.40     42.86 o
  -7  -8  10      370.89      535.39    173.21 o
  -6  -8  10      389.24      413.05     47.29 o
  -5  -8  10       61.78       25.37    105.26 o
  -4  -8  10     1889.31     1905.38     72.12 o
  -3  -8  10     1819.05     1957.62    245.57 o
  -2  -8  10      469.15      570.03     92.57 o
  -1  -8  10      742.75      634.08     31.62 o
   0  -8  10     5189.79     4760.53    193.79 o
   1  -8  10     1144.54      947.50     98.96 o
   2  -8  10      231.75      172.25     56.20 o
   3  -8  10      146.37      152.25     88.44 o
   4  -8  10      290.62      258.30    113.72 o
   5  -8  10     1306.30     1220.99     48.49 o
   6  -8  10      584.89      597.90     29.70 o
   7  -8  10        4.88       -9.40     20.86 o
   8  -8  10      462.61      477.42     36.09 o
   9  -8  10       15.71       39.47     18.98 o
  10  -8  10        6.27      -64.85     43.23 o
  11  -8  10      929.99      958.22     69.73 o
  12  -8  10        4.63       -7.52     61.84 o
  -8  -7  10       15.80      119.03    124.43 o
  -7  -7  10      279.76      351.39     49.87 o
  -6  -7  10     1564.46     1600.48    224.89 o
  -5  -7  10     1289.13     1216.72     73.57 o
  -4  -7  10        0.07       50.81     53.76 o
  -3  -7  10     2275.66     2497.26    264.37 o
  -2  -7  10     1200.20     1306.55     99.06 o
  -1  -7  10      785.98      840.89    234.95 o
   0  -7  10      308.52      316.89     22.05 o
   1  -7  10     3602.71     3537.18    124.99 o
   2  -7  10      178.93      208.39     84.02 o
   3  -7  10       97.95      119.77     17.17 o
   4  -7  10      552.55      520.34     79.60 o
   5  -7  10       81.74      146.68     16.86 o
   6  -7  10      487.98      397.72     25.94 o
   7  -7  10       10.86       -1.88     13.35 o
   8  -7  10      456.84      333.07     26.88 o
   9  -7  10     1886.07     1714.20     61.09 o
  10  -7  10       81.32      105.63     30.26 o
  11  -7  10       35.77       56.20     24.62 o
  12  -7  10      279.40      264.27     43.79 o
  -9  -6  10        0.69       65.82     41.45 o
  -8  -6  10     1023.51     1170.57     76.35 o
  -7  -6  10      285.51      308.88     44.35 o
  -6  -6  10      337.67      329.24    188.99 o
  -5  -6  10     3900.22     3987.66    141.28 o
  -4  -6  10      891.46      806.87    154.79 o
  -3  -6  10       11.41      -50.18     67.57 o
  -2  -6  10      460.28      432.67     55.17 o
  -1  -6  10     1048.06      975.20     47.93 o
   0  -6  10        1.96       38.22     15.56 o
   1  -6  10     1151.85     1164.30     77.16 o
   2  -6  10     2033.16     2160.90     50.46 o
   3  -6  10      215.70      256.33     18.06 o
   4  -6  10     1082.93     1176.65     32.87 o
   5  -6  10      350.93      404.48     29.89 o
   6  -6  10     1778.20     2135.98     88.15 o
   7  -6  10     2546.34     2425.63     59.77 o
   8  -6  10      156.23      141.16     18.61 o
   9  -6  10      264.61      317.47     24.81 o
  10  -6  10     2240.16     2586.15     79.32 o
  11  -6  10       18.99       90.22     30.45 o
  12  -6  10        4.48       41.16     34.02 o
 -10  -5  10      416.03      383.40     97.18 o
  -9  -5  10      164.75       76.08     31.77 o
  -8  -5  10        8.48       -1.84     61.09 o
  -7  -5  10      301.47      383.79     94.73 o
  -6  -5  10      309.82      294.84     39.38 o
  -5  -5  10        0.29      -39.84     26.56 o
  -4  -5  10     2301.58     2439.87    171.42 o
  -3  -5  10      840.69      881.46     35.90 o
  -2  -5  10      528.19      510.30     48.68 o
  -1  -5  10     1456.72     1366.50     39.21 o
   0  -5  10     1441.15     1412.27     35.81 o
   1  -5  10     1339.33     1106.10     31.84 o
   2  -5  10      105.51      133.42     11.51 o
   3  -5  10      241.14      248.80     14.85 o
   4  -5  10     1496.65     1576.38     34.72 o
   5  -5  10     3288.73     3331.33    149.43 o
   6  -5  10      449.47      495.81     66.16 o
   7  -5  10     1338.37     1285.46     40.41 o
   8  -5  10     3939.69     3843.61    102.06 o
   9  -5  10      213.71      269.91     17.10 o
  10  -5  10      552.11      527.98     41.92 o
  11  -5  10     2030.13     2395.75     80.64 o
  12  -5  10       10.24      -53.29     35.52 o
  13  -5  10       75.71       86.09     32.14 o
  14  -5  10      140.86      -45.11     65.79 o
 -10  -4  10        6.55       59.97     24.41 o
  -9  -4  10      399.60      371.90    124.71 o
  -8  -4  10      151.14       81.27    103.47 o
  -7  -4  10       20.31       36.99     61.09 o
  -6  -4  10     2032.88     2160.39     75.23 o
  -5  -4  10        0.45      -21.25     56.20 o
  -4  -4  10      467.37      413.53     22.17 o
  -3  -4  10     3061.13     2977.47    213.15 o
  -2  -4  10     1130.30     1124.95    131.95 o
  -1  -4  10     1376.44     1277.15     69.83 o
   0  -4  10     5729.52     5635.10     97.01 o
   1  -4  10     7715.96     8122.84    124.19 o
   2  -4  10      212.11      210.64     20.96 o
   3  -4  10      586.61      570.28     17.48 o
   4  -4  10       39.60       20.41      7.61 o
   5  -4  10     6177.16     6150.35     91.65 o
   6  -4  10     3505.63     3453.42     60.02 o
   7  -4  10      323.03      251.87     19.17 o
   8  -4  10      861.83     1062.92     33.83 o
   9  -4  10     4101.22     3574.26     82.89 o
  10  -4  10      370.97      258.63     33.46 o
  11  -4  10        3.22       37.40     35.52 o
  12  -4  10      938.66      836.24     55.07 o
  13  -4  10        2.47        0.00     18.80 o
  14  -4  10       97.39      114.66     45.49 o
 -11  -3  10       48.70       70.79     29.56 o
 -10  -3  10     1494.71     1580.46     97.65 o
  -9  -3  10       70.98       42.90     57.33 o
  -8  -3  10       59.89      119.24     36.37 o
  -7  -3  10     1022.98      916.43     65.22 o
  -6  -3  10      152.39      189.30     34.46 o
  -5  -3  10     4297.00     5043.74    133.01 o
  -4  -3  10      505.96      455.00     87.12 o
  -3  -3  10      466.89      493.12     72.74 o
  -2  -3  10     3395.09     3339.34     65.44 o
  -1  -3  10     3688.33     3624.42     81.01 o
   0  -3  10     1528.94     1458.80    126.69 o
   1  -3  10     1477.49     1439.03     32.27 o
   2  -3  10      386.03      389.32     54.98 o
   3  -3  10     2666.14     2751.86    103.19 o
   4  -3  10      480.82      527.50    107.14 o
   5  -3  10     1062.31     1099.98     44.26 o
   6  -3  10     2875.56     2773.66     78.10 o
   7  -3  10     2184.85     2129.07     63.81 o
   8  -3  10      948.74      874.04     35.62 o
   9  -3  10      831.06      779.47     38.72 o
  10  -3  10     4956.76     5432.06    134.20 o
  11  -3  10        4.58      -45.11     30.07 o
  12  -3  10        5.10      -42.57     28.38 o
  13  -3  10      126.39      143.23     43.61 o
  14  -3  10       62.48      163.53     35.52 o
 -11  -2  10       43.29      289.64     48.31 o
 -10  -2  10       83.31        4.02     37.59 o
  -9  -2  10      872.45      764.78    178.09 o
  -8  -2  10      193.59      255.14     31.75 o
  -7  -2  10      984.86      953.05     47.05 o
  -6  -2  10      108.16       99.07     97.93 o
  -5  -2  10      119.99       64.66     41.45 o
  -4  -2  10     3933.76     3826.97    204.22 o
  -3  -2  10     1027.77      928.48     33.18 o
  -2  -2  10      281.22      320.39     13.67 o
  -1  -2  10     3783.10     3477.77     62.54 o
   0  -2  10     1868.84     1778.67     35.06 o
   1  -2  10      479.45      667.92     31.58 o
   2  -2  10     2583.90     2836.52     46.91 o
   3  -2  10     2610.35     2735.72    153.19 o
   4  -2  10    10369.43    10583.89    328.18 o
   5  -2  10     1236.94     1182.71     42.10 o
   6  -2  10     2661.89     2613.17     59.68 o
   7  -2  10      283.66      231.03     16.54 o
   8  -2  10     1637.28     1531.72     38.46 o
   9  -2  10     1426.25     1338.84     50.75 o
  10  -2  10      549.99      660.87     40.04 o
  11  -2  10     2951.64     2857.56    111.27 o
  12  -2  10      106.57      110.90     35.71 o
  13  -2  10       21.54       31.77     28.38 o
  14  -2  10      459.30      219.91     52.63 o
 -11  -1  10      885.04      830.10    192.94 o
 -10  -1  10      217.27      309.43     34.73 o
  -9  -1  10      198.08      278.12     60.05 o
  -8  -1  10      356.89      326.98     45.30 o
  -7  -1  10       73.29      163.31     82.61 o
  -6  -1  10     5937.43     6144.33    157.04 o
  -5  -1  10      139.38       34.28     46.80 o
  -4  -1  10     1671.09     1558.42    126.22 o
  -3  -1  10     4378.88     4550.36    126.12 o
  -2  -1  10      487.64      444.71     22.93 o
  -1  -1  10      588.18      554.85     44.08 o
   0  -1  10     8137.33     8282.92    118.51 o
   1  -1  10     1614.17     1642.00     43.89 o
   2  -1  10     5561.65     5899.64     84.73 o
   3  -1  10      124.95      182.95     40.79 o
   4  -1  10     2801.57     2831.78     47.65 o
   5  -1  10     4369.77     4402.35    209.29 o
   6  -1  10      251.95      279.11     13.82 o
   7  -1  10      102.34      152.34     32.99 o
   8  -1  10      301.95      356.11     18.89 o
   9  -1  10     1435.33     1562.12    125.09 o
  10  -1  10       75.35      -33.83     28.19 o
  11  -1  10      871.00      864.05     50.94 o
  12  -1  10      730.46      993.37     62.78 o
  13  -1  10      551.39      427.61     44.73 o
  14  -1  10      541.87      387.39     66.54 o
  15  -1  10      372.21      336.26     63.53 o
 -12   0  10       50.79       53.86     34.77 o
 -11   0  10       12.84       18.80     30.07 o
 -10   0  10      490.17      376.68     40.88 o
  -9   0  10       66.93       47.80     40.41 o
  -8   0  10      417.02      435.27     64.00 o
  -7   0  10       77.48      149.36     65.88 o
  -6   0  10     2744.63     2904.19    141.44 o
  -5   0  10    14324.42    15096.23    301.26 o
  -4   0  10      786.93      824.53     63.81 o
  -3   0  10       26.17      118.32     57.42 o
  -2   0  10     8453.98     8561.55    134.76 o
  -1   0  10       20.74       40.90     34.87 o
   0   0  10     1374.36     1215.37     57.42 o
   1   0  10     3225.72     3241.15     76.69 o
   2   0  10     2150.11     2278.39     35.24 o
   3   0  10     2490.84     2838.86     40.97 o
   4   0  10      334.61      375.53      9.50 o
   5   0  10      573.36      644.33     14.38 o
   6   0  10     6527.90     6678.37    243.13 o
   7   0  10     1546.11     1608.54     43.43 o
   8   0  10     1270.83     1120.34     45.30 o
   9   0  10     2993.70     2911.01    151.21 o
  10   0  10     1553.61     1917.39     72.18 o
  11   0  10      153.90      150.56     29.70 o
  12   0  10       37.37       18.80     31.95 o
  13   0  10      241.09      203.37     46.99 o
  14   0  10      383.89      314.08    113.25 o
  15   0  10      150.71       37.51     36.10 o
 -12   1  10      503.04      406.49    100.28 o
 -11   1  10      585.77      622.33    203.09 o
 -10   1  10      246.09      374.05    117.95 o
  -9   1  10        9.68       16.80     77.91 o
  -8   1  10      898.15      982.87    195.95 o
  -7   1  10     1442.18     1502.76    159.67 o
  -6   1  10      521.93      337.67    162.30 o
  -5   1  10     1672.41     1578.59    173.68 o
  -4   1  10     7882.08     8240.97    183.15 o
  -3   1  10      269.66      212.27     85.33 o
  -2   1  10        9.84        8.36     15.88 o
  -1   1  10    13308.56    13270.49    249.71 o
   0   1  10      396.82      386.94     14.22 o
   1   1  10      547.62      599.97     54.60 o
   2   1  10     2501.14     2445.36     85.99 o
   3   1  10      297.69      239.97     34.87 o
   4   1  10    13382.96    13393.72    151.44 o
   5   1  10     1307.39     1175.07     35.71 o
   6   1  10      663.69      706.70     21.62 o
   7   1  10     1134.95     1147.96     68.32 o
   8   1  10      636.89      641.07     33.27 o
   9   1  10      198.09      140.93     14.47 o
  10   1  10     2664.09     2546.97    170.67 o
  11   1  10     1675.89     1746.68     50.56 o
  12   1  10        7.87       43.18     20.78 o
  13   1  10       36.02       26.55     31.86 o
  14   1  10      839.24     1038.33     76.83 o
  15   1  10      481.99      479.63    103.85 o
 -12   2  10      211.05      380.68     38.52 o
 -11   2  10      702.05      701.51     63.34 o
 -10   2  10      258.73      245.08     35.30 o
  -9   2  10       10.36       36.57     22.56 o
  -8   2  10      506.75      465.85     35.90 o
  -7   2  10     1122.81     1083.79     55.17 o
  -6   2  10     3278.03     3281.78    145.11 o
  -5   2  10     2021.49     1825.14     57.60 o
  -4   2  10     3150.39     3019.90     55.46 o
  -3   2  10     1501.07     1351.02     66.35 o
  -2   2  10      105.43      106.99     48.78 o
  -1   2  10      435.45      426.34     43.42 o
   0   2  10     5923.31     5683.80    226.21 o
   1   2  10      747.89      716.97     16.35 o
   2   2  10       62.39       67.86     14.19 o
   3   2  10     1102.37      960.98     15.22 o
   4   2  10        8.96       16.61      5.17 o
   5   2  10    11442.46    11062.36    126.53 o
   6   2  10     5220.23     4908.72     90.88 o
   7   2  10     5117.82     5381.16    311.26 o
   8   2  10     6142.19     6515.69    175.37 o
   9   2  10     1849.99     1942.55    105.35 o
  10   2  10       22.73       45.00     14.19 o
  11   2  10     1163.31     1303.68    102.06 o
  12   2  10      607.93      437.25     65.60 o
  13   2  10     1699.37     1778.28    122.46 o
  14   2  10       91.17      138.53     29.03 o
  15   2  10      860.82      760.55     49.79 o
 -12   3  10       99.12      162.15    107.42 o
 -11   3  10      141.86       97.26     31.95 o
 -10   3  10      313.32      219.64     29.36 o
  -9   3  10      267.01      304.60     49.72 o
  -8   3  10        1.93       17.44     21.71 o
  -7   3  10     1660.13     1829.55    258.45 o
  -6   3  10      760.30      792.02    176.78 o
  -5   3  10     2821.82     2741.98     84.11 o
  -4   3  10       27.68       65.52     73.40 o
  -3   3  10     2317.09     2134.34    101.78 o
  -2   3  10    10905.36    10599.54    167.28 o
  -1   3  10      833.01      700.81     28.66 o
   0   3  10      130.19       87.07     15.04 o
   1   3  10     9997.06    10648.91    210.80 o
   2   3  10      691.94      766.32     59.96 o
   3   3  10     7449.11     7066.67     84.04 o
   4   3  10        7.68       -6.87      9.30 o
   5   3  10     2364.36     2066.61     35.52 o
   6   3  10     4148.77     4344.86     76.64 o
   7   3  10       27.05      -12.02     17.76 o
   8   3  10        8.06       83.88     51.69 o
   9   3  10     5134.47     5454.16    200.93 o
  10   3  10     1741.29     1600.15     80.54 o
  11   3  10        4.27        8.65     79.04 o
  12   3  10      619.68      612.94     41.85 o
  13   3  10     1095.13     1275.42     67.48 o
  14   3  10     1137.96     1380.55     68.74 o
  15   3  10        0.69       11.17     28.10 o
 -12   4  10      685.63      877.05     55.56 o
 -11   4  10      242.32      221.90     32.22 o
 -10   4  10       96.93      212.00     29.86 o
  -9   4  10      375.44      413.25     51.60 o
  -8   4  10       48.45      140.55     82.61 o
  -7   4  10       83.75       75.36     57.61 o
  -6   4  10      252.41      314.50     38.53 o
  -5   4  10     1164.34     1171.30     77.63 o
  -4   4  10     2607.85     2329.21     62.59 o
  -3   4  10     3665.86     3594.03    124.99 o
  -2   4  10      623.14      476.30     15.40 o
  -1   4  10     8817.61     8400.64    286.73 o
   0   4  10      295.42      405.34     43.98 o
   1   4  10      528.57      465.06     12.06 o
   2   4  10     5878.51     6167.79     80.16 o
   3   4  10        6.69       -2.88      6.50 o
   4   4  10     9163.91     9241.87    109.53 o
   5   4  10      192.06      193.31      7.22 o
   6   4  10     1604.39     1377.17     23.13 o
   7   4  10     1366.88     1382.95     41.86 o
   8   4  10      286.03      200.04     44.08 o
   9   4  10      820.24      880.61     40.90 o
  10   4  10      443.59      389.64     49.06 o
  11   4  10      302.22      259.07     26.13 o
  12   4  10        3.15      -11.36     21.01 o
  13   4  10       80.10       97.54     23.59 o
  14   4  10      287.09      445.78    128.75 o
  15   4  10      330.24      260.12     83.64 o
 -12   5  10      570.28      499.88     40.84 o
 -11   5  10      632.40      646.67    129.03 o
 -10   5  10      300.26      383.63     35.94 o
  -9   5  10       40.56      317.00    113.72 o
  -8   5  10     1674.11     1326.25     66.35 o
  -7   5  10     1305.76     1310.11     78.94 o
  -6   5  10     2385.82     2256.70     59.64 o
  -5   5  10       77.66       72.12     11.80 o
  -4   5  10     3583.81     3610.29     75.46 o
  -3   5  10     6888.32     6559.93    173.21 o
  -2   5  10        3.98        3.96     15.13 o
  -1   5  10     1226.72     1122.02    148.11 o
   0   5  10    11368.35    11288.34    139.35 o
   1   5  10        0.25       -0.49      4.86 o
   2   5  10      857.90      937.81     17.66 o
   3   5  10    14892.20    15959.24    241.91 o
   4   5  10      179.39      123.50      7.81 o
   5   5  10    12749.96    13135.80    174.48 o
   6   5  10      220.73      218.60     11.34 o
   7   5  10     1175.41     1198.44     23.39 o
   8   5  10     7466.94     7358.80     99.54 o
   9   5  10       12.95       53.53     29.98 o
  10   5  10       18.65      -42.29     28.19 o
  11   5  10      569.34      598.09     68.70 o
  12   5  10      718.22      789.85     38.20 o
  13   5  10      491.92      508.21    120.39 o
  14   5  10       16.62      224.73     78.19 o
  15   5  10        1.49       31.78     37.59 o
 -12   6  10      210.90      205.97     34.27 o
 -11   6  10      239.14      215.69    127.06 o
 -10   6  10       26.96       37.99     87.40 o
  -9   6  10      197.35      198.44     30.53 o
  -8   6  10       58.99        7.46     22.10 o
  -7   6  10     1887.87     1833.39     69.08 o
  -6   6  10     3463.94     3389.19    347.35 o
  -5   6  10     3292.87     3230.55     70.49 o
  -4   6  10     1088.15      856.22    191.72 o
  -3   6  10     3666.44     3583.95    178.66 o
  -2   6  10    10038.75     9512.59    215.59 o
  -1   6  10     1604.16     1530.98     56.20 o
   0   6  10       14.11       13.43      9.40 o
   1   6  10     2578.36     2568.94     43.90 o
   2   6  10       13.65       29.94      9.40 o
   3   6  10     3425.83     3565.66     49.97 o
   4   6  10     2119.94     2138.54     46.24 o
   5   6  10      185.03      163.24     22.93 o
   6   6  10      445.50      354.60     18.23 o
   7   6  10      317.49      281.32     39.94 o
   8   6  10     2028.80     1968.73     54.13 o
   9   6  10     9170.60     9238.45    191.72 o
  10   6  10      684.93      625.72     25.94 o
  11   6  10       18.02       35.71      9.40 o
  12   6  10      983.39     1071.38     65.22 o
  13   6  10      256.62      186.46     28.38 o
  14   6  10      237.13      232.88     27.82 o
  15   6  10       50.78      200.93     52.82 o
 -12   7  10      270.13      173.89     32.76 o
 -11   7  10       81.87       94.66     24.49 o
 -10   7  10        2.60      -33.13     22.31 o
  -9   7  10       23.66       33.31     23.30 o
  -8   7  10     1918.13     1997.98     69.56 o
  -7   7  10      790.11      630.28     68.51 o
  -6   7  10        2.05       10.24     32.80 o
  -5   7  10     2647.35     2400.99    109.68 o
  -4   7  10     3710.22     3820.71     97.08 o
  -3   7  10      723.47      637.04     92.19 o
  -2   7  10      719.18      676.26     43.61 o
  -1   7  10     3360.06     3341.39     97.93 o
   0   7  10      462.88      353.80     13.19 o
   1   7  10       74.48       78.53     42.10 o
   2   7  10     5023.25     5090.73     73.04 o
   3   7  10     1856.35     1864.87     87.03 o
   4   7  10     2854.39     2743.92     49.81 o
   5   7  10      592.37      553.33     15.09 o
   6   7  10      432.26      403.35     21.52 o
   7   7  10     8588.42     8489.88    184.86 o
   8   7  10        1.73        9.84     70.58 o
   9   7  10        0.17      -42.01     28.01 o
  10   7  10     1088.23     1018.18     35.90 o
[truncated: 233,636 more chars]
